# Supplementary material for: Population Analysis and Evolution of Saccharomyces cerevisiae Mitogenomes
Source: Microorganisms. 2020 Jul 4;8(7):1001. doi: 10.3390/microorganisms8071001 (PMC7409325; doi:10.3390/microorganisms8071001)
Supplement: Supplementary file 1 [file microorganisms-08-01001-s001.zip]

Archive with 5 entries (4 files):
- Supplementary Data/
- Supplementary Data/Supplementary Data S1.xlsx
- Supplementary Data/Supplementary Data S2.docx
- Supplementary Data/Supplementary Data S3.docx
- Supplementary Data/Supplementary Data S4.docx
