# Supplementary material for: Population Analysis and Evolution of Saccharomyces cerevisiae Mitogenomes
Source: Microorganisms. 2020 Jul 4;8(7):1001. doi: 10.3390/microorganisms8071001 (PMC7409325; doi:10.3390/microorganisms8071001)
Supplement: Supplementary file 1 [file microorganisms-08-01001-s001.zip › Supplementary Data/Supplementary Data S1.xlsx]

## Sheet: Folha1
Sample	Species	Strain code	Technological group	Geographical origin
AH003110.2	Saccharomyces cerevisiae	ni	UNKNOWN	UNDEFINED
AP012028.1	Saccharomyces cerevisiae	Kyokai no. 7	Saké	UNDEFINED
BEGW01000033.1	Saccharomyces cerevisiae	Kagoshima no. 2	Other_fermented_beverages	JAPAN		ni	not identified
CM001823.1	Saccharomyces cerevisiae	W303	UNKNOWN	UNDEFINED
CM004311.1	Saccharomyces cerevisiae	GLBRCY22-3	Natural_isolate	CENTRAL_AMERICA
CM007981.1	Saccharomyces cerevisiae	W303	Laboratory	NORTH_AMERICA
CP004115.1	Saccharomyces cerevisiae	YJM1078	Clinical	IBERIA
CP006474.1	Saccharomyces cerevisiae	YJM189	Other_fermented_beverages	UNDEFINED
CP006475.1	Saccharomyces cerevisiae	YJM193	Other_fermented_beverages	UNDEFINED
CP006476.1	Saccharomyces cerevisiae	YJM195	Other_fermented_beverages	CENTRAL_AFRICA
CP006477.1	Saccharomyces cerevisiae	YJM244	Clinical	EASTERN_EUROPE
CP006478.1	Saccharomyces cerevisiae	YJM248	Clinical	UNDEFINED
CP006479.1	Saccharomyces cerevisiae	YJM270	Clinical	MEDIT_EUROPE
CP006480.1	Saccharomyces cerevisiae	YJM271	Beer	UNDEFINED
CP006481.1	Saccharomyces cerevisiae	YJM320	Clinical	NORTH_AMERICA
CP006482.2	Saccharomyces cerevisiae	YJM326	Clinical	NORTH_AMERICA
CP006483.1	Saccharomyces cerevisiae	YJM428	Clinical	NORTH_AMERICA
CP006484.1	Saccharomyces cerevisiae	YJM450	Clinical	NORTH_AMERICA
CP006485.1	Saccharomyces cerevisiae	YJM451	Clinical	UNDEFINED
CP006486.1	Saccharomyces cerevisiae	YJM453	Clinical	UNDEFINED
CP006487.1	Saccharomyces cerevisiae	YJM456	Clinical	NORTH_AMERICA
CP006488.1	Saccharomyces cerevisiae	YJM470	Clinical	NORTH_AMERICA
CP006489.1	Saccharomyces cerevisiae	YJM541	Clinical	NORTH_AMERICA
CP006490.1	Saccharomyces cerevisiae	YJM554	Clinical	NORTH_AMERICA
CP006491.2	Saccharomyces cerevisiae	YJM555	Clinical	NORTH_AMERICA
CP006492.1	Saccharomyces cerevisiae	YJM627	Laboratory	UNDEFINED
CP006493.1	Saccharomyces cerevisiae	YJM681	Clinical	MEDIT_EUROPE
CP006494.1	Saccharomyces cerevisiae	YJM682	Clinical	NORTH_AMERICA
CP006495.1	Saccharomyces cerevisiae	YJM683	Clinical	NORTH_AMERICA
CP006496.1	Saccharomyces cerevisiae	YJM689	Clinical	MEDIT_EUROPE
CP006497.1	Saccharomyces cerevisiae	YJM693	Clinical	NORTH_AMERICA
CP006498.1	Saccharomyces cerevisiae	YJM969	Clinical	MEDIT_EUROPE
CP006499.1	Saccharomyces cerevisiae	YJM972	Clinical	MEDIT_EUROPE
CP006500.1	Saccharomyces cerevisiae	YJM975	Clinical	MEDIT_EUROPE
CP006501.1	Saccharomyces cerevisiae	YJM978	Clinical	MEDIT_EUROPE
CP006502.1	Saccharomyces cerevisiae	YJM981	Clinical	MEDIT_EUROPE
CP006503.1	Saccharomyces cerevisiae	YJM984	Clinical	MEDIT_EUROPE
CP006504.1	Saccharomyces cerevisiae	YJM987	Clinical	MEDIT_EUROPE
CP006505.1	Saccharomyces cerevisiae	YJM990	Clinical	MEDIT_EUROPE
CP006506.1	Saccharomyces cerevisiae	YJM993	Clinical	MEDIT_EUROPE
CP006507.1	Saccharomyces cerevisiae	YJM996	Clinical	MEDIT_EUROPE
CP006508.1	Saccharomyces cerevisiae	YJM1083	Clinical	NORTH_AMERICA
CP006509.1	Saccharomyces cerevisiae	YJM1129	Other_fermented_beverages	NORTH_AMERICA
CP006510.1	Saccharomyces cerevisiae	YJM1133	Clinical	NORTH_AMERICA
CP006511.2	Saccharomyces cerevisiae	YJM1190	Clinical	NORTH_AMERICA
CP006512.1	Saccharomyces cerevisiae	YJM1199	Clinical	NORTH_AMERICA
CP006513.1	Saccharomyces cerevisiae	YJM1202	Clinical	NORTH_AMERICA
CP006515.1	Saccharomyces cerevisiae	YJM1242	Natural_isolate	NORTH_AMERICA
CP006516.1	Saccharomyces cerevisiae	YJM1244	Natural_isolate	ISEA
CP006517.1	Saccharomyces cerevisiae	YJM1248	Wine_and_vine	WEST_AFRICA
CP006518.1	Saccharomyces cerevisiae	YJM1250	Natural_isolate	UNDEFINED
CP006519.1	Saccharomyces cerevisiae	YJM1252	Natural_isolate	IBERIA
CP006520.1	Saccharomyces cerevisiae	YJM1273	Natural_isolate	NORTH_AMERICA
CP006521.1	Saccharomyces cerevisiae	YJM1304	Clinical	NORTH_AMERICA
CP006522.2	Saccharomyces cerevisiae	YJM1307	Clinical	NORTH_AMERICA
CP006523.1	Saccharomyces cerevisiae	YJM1311	Clinical	NORTH_AMERICA
CP006524.1	Saccharomyces cerevisiae	YJM1326	Clinical	NORTH_AMERICA
CP006525.1	Saccharomyces cerevisiae	YJM1332	Wine_and_vine	MEDIT_EUROPE
CP006526.1	Saccharomyces cerevisiae	YJM1336	Wine_and_vine	MEDIT_EUROPE
CP006527.1	Saccharomyces cerevisiae	YJM1338	Natural_isolate	NORTH_AMERICA
CP006528.1	Saccharomyces cerevisiae	YJM1341	Wine_and_vine	SOUTH_AFRICA
CP006529.1	Saccharomyces cerevisiae	YJM1342	Natural_isolate	SOUTH_AFRICA
CP006530.2	Saccharomyces cerevisiae	YJM1355	Other_fermented_beverages	NORTH_AMERICA
CP006531.1	Saccharomyces cerevisiae	YJM1356	Other_fermented_beverages	UNDEFINED
CP006532.1	Saccharomyces cerevisiae	YJM1381	Other_fermented_beverages	SOUTH_AMERICA
CP006533.1	Saccharomyces cerevisiae	YJM1383	Natural_isolate	ISEA
CP006534.1	Saccharomyces cerevisiae	YJM1385	Natural_isolate	NORTH_AMERICA
CP006535.1	Saccharomyces cerevisiae	YJM1386	Natural_isolate	CENTRAL_AMERICA
CP006536.1	Saccharomyces cerevisiae	YJM1387	Wine_and_vine	JAPAN
CP006537.1	Saccharomyces cerevisiae	YJM1388	Other_fermented_beverages	MSEA
CP006538.1	Saccharomyces cerevisiae	YJM1389	Natural_isolate	MSEA
CP006539.1	Saccharomyces cerevisiae	YJM1399	Other_fermented_beverages	UNDEFINED
CP006540.2	Saccharomyces cerevisiae	YJM1400	Natural_isolate	ISEA
CP006541.2	Saccharomyces cerevisiae	YJM1401	Natural_isolate	ISEA
CP006542.1	Saccharomyces cerevisiae	YJM1402	Other_fermented_beverages	UNDEFINED
CP006543.1	Saccharomyces cerevisiae	YJM1415	Wine_and_vine	WEST_EUROPE
CP006544.1	Saccharomyces cerevisiae	YJM1417	UNKNOWN	NORTH_AMERICA
CP006545.1	Saccharomyces cerevisiae	YJM1418	Natural_isolate	JAPAN
CP006546.1	Saccharomyces cerevisiae	YJM1419	Other_fermented_beverages	UNDEFINED
CP006547.1	Saccharomyces cerevisiae	YJM1433	Wine_and_vine	WEST_EUROPE
CP006548.1	Saccharomyces cerevisiae	YJM1434	Natural_isolate	NORTH_AMERICA
CP006549.1	Saccharomyces cerevisiae	YJM1439	Beer	WEST_AFRICA
CP006550.2	Saccharomyces cerevisiae	YJM1443	Natural_isolate	CENTRAL_AMERICA
CP006551.2	Saccharomyces cerevisiae	YJM1444	Natural_isolate	NORTH_AMERICA
CP006552.1	Saccharomyces cerevisiae	YJM1447	Natural_isolate	MSEA
CP006553.1	Saccharomyces cerevisiae	YJM1450	Clinical	BRITAIN
CP006554.1	Saccharomyces cerevisiae	YJM1460	Other_fermented_beverages	UNDEFINED
CP006555.1	Saccharomyces cerevisiae	YJM1463	Natural_isolate	EAST_AFRICA
CP006556.1	Saccharomyces cerevisiae	YJM1477	Beer	NORTH_AMERICA
CP006557.1	Saccharomyces cerevisiae	YJM1478	Other_fermented_beverages	UNDEFINED
CP006558.1	Saccharomyces cerevisiae	YJM1479	Natural_isolate	ISEA
CP006559.1	Saccharomyces cerevisiae	YJM1526	Clinical	UNDEFINED
CP006560.2	Saccharomyces cerevisiae	YJM1527	Natural_isolate	NORTH_AMERICA
CP006561.1	Saccharomyces cerevisiae	YJM1549	Other_fermented_beverages	WEST_EUROPE
CP006562.1	Saccharomyces cerevisiae	YJM1573	Other_fermented_beverages	SOUTH_ASIA
CP006563.1	Saccharomyces cerevisiae	YJM1574	Wine_and_vine	UNDEFINED
CP006564.1	Saccharomyces cerevisiae	YJM1592	Natural_isolate	MSEA
CP006565.1	Saccharomyces cerevisiae	YJM1615	Clinical	NORTH_AMERICA
CP007844.1	Saccharomyces cerevisiae	T.52_3A	Wine_and_vine	OCEANIA
CP007963.1	Saccharomyces cerevisiae	T78	Wine_and_vine	OCEANIA
CP008048.1	Saccharomyces cerevisiae	TNPLST-4-S-2	Natural_isolate	OCEANIA
CP008133.1	Saccharomyces cerevisiae	MTKSKsf_E2	Wine_and_vine	OCEANIA
CP008235.1	Saccharomyces cerevisiae	GIMBLETTROAD_22	Wine_and_vine	OCEANIA
CP008456.1	Saccharomyces cerevisiae	OMARUNUI_14	Wine_and_vine	OCEANIA
CP008473.1	Saccharomyces cerevisiae	KOROKIPO_3	Wine_and_vine	OCEANIA
CP008524.1	Saccharomyces cerevisiae	MBSP_4	Wine_and_vine	OCEANIA
CP008541.1	Saccharomyces cerevisiae	MBSP_15	Wine_and_vine	OCEANIA
CP008558.1	Saccharomyces cerevisiae	MB95MBMZ_4	Wine_and_vine	OCEANIA
CP008592.1	Saccharomyces cerevisiae	MATES_13	Wine_and_vine	OCEANIA
CP008609.1	Saccharomyces cerevisiae	MATES_10	Wine_and_vine	OCEANIA
CP008626.1	Saccharomyces cerevisiae	KINGSMILL_10	Wine_and_vine	OCEANIA
CP008660.1	Saccharomyces cerevisiae	T.52_5E	Wine_and_vine	OCEANIA
CP011563.1	Saccharomyces cerevisiae	ySR127	UNKNOWN	UNDEFINED
CP014469.1	Saccharomyces cerevisiae	BCAnc	UNKNOWN	NORTH_AMERICA
CP020139.1	Saccharomyces cerevisiae	S288c	UNKNOWN	UNDEFINED
CP020156.1	Saccharomyces cerevisiae	DBVPG6044	UNKNOWN	UNDEFINED
CP020173.1	Saccharomyces cerevisiae	DBVPG6765	UNKNOWN	UNDEFINED
CP020190.1	Saccharomyces cerevisiae	SK1	UNKNOWN	UNDEFINED
CP020207.1	Saccharomyces cerevisiae	Y12	UNKNOWN	UNDEFINED
CP020224.1	Saccharomyces cerevisiae	YPS128	UNKNOWN	UNDEFINED
CP020241.1	Saccharomyces cerevisiae	UWOPS03-461.4	UNKNOWN	UNDEFINED
DRR023222	Saccharomyces cerevisiae	ni	UNKNOWN	UNDEFINED
DRR023223	Saccharomyces cerevisiae	ni	UNKNOWN	UNDEFINED
DRR023224	Saccharomyces cerevisiae	ni	UNKNOWN	UNDEFINED
ERR011440	Saccharomyces cerevisiae	SK1	UNKNOWN	UNDEFINED
ERR011441	Saccharomyces cerevisiae	SK1	UNKNOWN	UNDEFINED
ERR011442	Saccharomyces cerevisiae	SK1	UNKNOWN	UNDEFINED
ERR022187	Saccharomyces cerevisiae	DBVPG1106	UNKNOWN	UNDEFINED
ERR022189	Saccharomyces cerevisiae	YJM978	UNKNOWN	UNDEFINED
ERR022195	Saccharomyces cerevisiae	UWOPS03_461_4	UNKNOWN	UNDEFINED
ERR022196	Saccharomyces cerevisiae	YJM975	UNKNOWN	UNDEFINED
ERR022197	Saccharomyces cerevisiae	9582	UNKNOWN	UNDEFINED
ERR022200	Saccharomyces cerevisiae	9578	UNKNOWN	UNDEFINED
ERR022202	Saccharomyces cerevisiae	9579	UNKNOWN	UNDEFINED
ERR022208	Saccharomyces cerevisiae	9584	UNKNOWN	UNDEFINED
ERR022209	Saccharomyces cerevisiae	9583	UNKNOWN	UNDEFINED
ERR022210	Saccharomyces cerevisiae	9582	UNKNOWN	UNDEFINED
ERR023692	Saccharomyces cerevisiae	10014	UNKNOWN	UNDEFINED
ERR023693	Saccharomyces cerevisiae	10023	UNKNOWN	UNDEFINED
ERR023694	Saccharomyces cerevisiae	10024	UNKNOWN	UNDEFINED
ERR023695	Saccharomyces cerevisiae	10025	UNKNOWN	UNDEFINED
ERR023696	Saccharomyces cerevisiae	10015	UNKNOWN	UNDEFINED
ERR023697	Saccharomyces cerevisiae	10016	UNKNOWN	UNDEFINED
ERR023698	Saccharomyces cerevisiae	10017	UNKNOWN	UNDEFINED
ERR023699	Saccharomyces cerevisiae	SAM10018	UNKNOWN	UNDEFINED
ERR023700	Saccharomyces cerevisiae	10019	UNKNOWN	UNDEFINED
ERR023701	Saccharomyces cerevisiae	10020	UNKNOWN	UNDEFINED
ERR023702	Saccharomyces cerevisiae	10021	UNKNOWN	UNDEFINED
ERR023703	Saccharomyces cerevisiae	10022	UNKNOWN	UNDEFINED
ERR023705	Saccharomyces cerevisiae	10014	UNKNOWN	UNDEFINED
ERR023706	Saccharomyces cerevisiae	10023	UNKNOWN	UNDEFINED
ERR023707	Saccharomyces cerevisiae	10024	UNKNOWN	UNDEFINED
ERR023708	Saccharomyces cerevisiae	10025	UNKNOWN	UNDEFINED
ERR023709	Saccharomyces cerevisiae	10015	UNKNOWN	UNDEFINED
ERR023710	Saccharomyces cerevisiae	10016	UNKNOWN	UNDEFINED
ERR023711	Saccharomyces cerevisiae	10017	UNKNOWN	UNDEFINED
ERR023712	Saccharomyces cerevisiae	10018	UNKNOWN	UNDEFINED
ERR023713	Saccharomyces cerevisiae	10019	UNKNOWN	UNDEFINED
ERR023714	Saccharomyces cerevisiae	10020	UNKNOWN	UNDEFINED
ERR023715	Saccharomyces cerevisiae	10021	UNKNOWN	UNDEFINED
ERR038793	Saccharomyces cerevisiae	1094306	UNKNOWN	UNDEFINED
ERR038794	Saccharomyces cerevisiae	1094307	UNKNOWN	UNDEFINED
ERR038795	Saccharomyces cerevisiae	1094308	UNKNOWN	UNDEFINED
ERR038796	Saccharomyces cerevisiae	1094309	UNKNOWN	UNDEFINED
ERR038797	Saccharomyces cerevisiae	1094310	UNKNOWN	UNDEFINED
ERR038798	Saccharomyces cerevisiae	1094311	UNKNOWN	UNDEFINED
ERR038799	Saccharomyces cerevisiae	1094312	UNKNOWN	UNDEFINED
ERR038800	Saccharomyces cerevisiae	1094313	UNKNOWN	UNDEFINED
ERR038801	Saccharomyces cerevisiae	1094314	UNKNOWN	UNDEFINED
ERR038802	Saccharomyces cerevisiae	1094315	UNKNOWN	UNDEFINED
ERR038803	Saccharomyces cerevisiae	1094316	UNKNOWN	UNDEFINED
ERR038804	Saccharomyces cerevisiae	1094317	UNKNOWN	UNDEFINED
ERR038805	Saccharomyces cerevisiae	1094318	UNKNOWN	UNDEFINED
ERR038806	Saccharomyces cerevisiae	1094319	UNKNOWN	UNDEFINED
ERR038807	Saccharomyces cerevisiae	1094320	UNKNOWN	UNDEFINED
ERR038808	Saccharomyces cerevisiae	1094321	UNKNOWN	UNDEFINED
ERR038809	Saccharomyces cerevisiae	1094322	UNKNOWN	UNDEFINED
ERR038810	Saccharomyces cerevisiae	1094323	UNKNOWN	UNDEFINED
ERR038811	Saccharomyces cerevisiae	1094324	UNKNOWN	UNDEFINED
ERR038812	Saccharomyces cerevisiae	1094325	UNKNOWN	UNDEFINED
ERR038813	Saccharomyces cerevisiae	1094326	UNKNOWN	UNDEFINED
ERR038814	Saccharomyces cerevisiae	1094327	UNKNOWN	UNDEFINED
ERR038815	Saccharomyces cerevisiae	1094328	UNKNOWN	UNDEFINED
ERR038816	Saccharomyces cerevisiae	1094329	UNKNOWN	UNDEFINED
ERR038817	Saccharomyces cerevisiae	1094330	UNKNOWN	UNDEFINED
ERR038818	Saccharomyces cerevisiae	1094331	UNKNOWN	UNDEFINED
ERR038819	Saccharomyces cerevisiae	1094332	UNKNOWN	UNDEFINED
ERR038820	Saccharomyces cerevisiae	1094333	UNKNOWN	UNDEFINED
ERR038821	Saccharomyces cerevisiae	1094334	UNKNOWN	UNDEFINED
ERR038822	Saccharomyces cerevisiae	1094335	UNKNOWN	UNDEFINED
ERR038823	Saccharomyces cerevisiae	1094336	UNKNOWN	UNDEFINED
ERR038824	Saccharomyces cerevisiae	1094337	UNKNOWN	UNDEFINED
ERR038825	Saccharomyces cerevisiae	1094338	UNKNOWN	UNDEFINED
ERR038826	Saccharomyces cerevisiae	1094339	UNKNOWN	UNDEFINED
ERR038827	Saccharomyces cerevisiae	1094340	UNKNOWN	UNDEFINED
ERR038828	Saccharomyces cerevisiae	1094341	UNKNOWN	UNDEFINED
ERR038829	Saccharomyces cerevisiae	1094342	UNKNOWN	UNDEFINED
ERR038830	Saccharomyces cerevisiae	1094343	UNKNOWN	UNDEFINED
ERR038831	Saccharomyces cerevisiae	1094344	UNKNOWN	UNDEFINED
ERR038832	Saccharomyces cerevisiae	1094345	UNKNOWN	UNDEFINED
ERR038833	Saccharomyces cerevisiae	1094346	UNKNOWN	UNDEFINED
ERR038834	Saccharomyces cerevisiae	1094347	UNKNOWN	UNDEFINED
ERR038835	Saccharomyces cerevisiae	1094348	UNKNOWN	UNDEFINED
ERR038836	Saccharomyces cerevisiae	1094349	UNKNOWN	UNDEFINED
ERR038837	Saccharomyces cerevisiae	1094350	UNKNOWN	UNDEFINED
ERR038838	Saccharomyces cerevisiae	10943514	UNKNOWN	UNDEFINED
ERR038839	Saccharomyces cerevisiae	1094352	UNKNOWN	UNDEFINED
ERR038840	Saccharomyces cerevisiae	1094353	UNKNOWN	UNDEFINED
ERR038841	Saccharomyces cerevisiae	1094354	UNKNOWN	UNDEFINED
ERR038842	Saccharomyces cerevisiae	1094355	UNKNOWN	UNDEFINED
ERR038843	Saccharomyces cerevisiae	1094356	UNKNOWN	UNDEFINED
ERR038844	Saccharomyces cerevisiae	1094357	UNKNOWN	UNDEFINED
ERR038845	Saccharomyces cerevisiae	1094358	UNKNOWN	UNDEFINED
ERR038846	Saccharomyces cerevisiae	1094359	UNKNOWN	UNDEFINED
ERR038847	Saccharomyces cerevisiae	1094360	UNKNOWN	UNDEFINED
ERR038848	Saccharomyces cerevisiae	1094361	UNKNOWN	UNDEFINED
ERR038849	Saccharomyces cerevisiae	1094362	UNKNOWN	UNDEFINED
ERR038850	Saccharomyces cerevisiae	1094363	UNKNOWN	UNDEFINED
ERR038851	Saccharomyces cerevisiae	1094364	UNKNOWN	UNDEFINED
ERR038852	Saccharomyces cerevisiae	1094365	UNKNOWN	UNDEFINED
ERR038853	Saccharomyces cerevisiae	1094366	UNKNOWN	UNDEFINED
ERR038854	Saccharomyces cerevisiae	1094367	UNKNOWN	UNDEFINED
ERR038855	Saccharomyces cerevisiae	1094368	UNKNOWN	UNDEFINED
ERR038856	Saccharomyces cerevisiae	1094369	UNKNOWN	UNDEFINED
ERR038857	Saccharomyces cerevisiae	1094370	UNKNOWN	UNDEFINED
ERR038858	Saccharomyces cerevisiae	1094371	UNKNOWN	UNDEFINED
ERR038859	Saccharomyces cerevisiae	1094372	UNKNOWN	UNDEFINED
ERR038860	Saccharomyces cerevisiae	1094373	UNKNOWN	UNDEFINED
ERR038861	Saccharomyces cerevisiae	1094374	UNKNOWN	UNDEFINED
ERR038862	Saccharomyces cerevisiae	1094375	UNKNOWN	UNDEFINED
ERR038863	Saccharomyces cerevisiae	1094376	UNKNOWN	UNDEFINED
ERR038864	Saccharomyces cerevisiae	1094377	UNKNOWN	UNDEFINED
ERR038865	Saccharomyces cerevisiae	1094378	UNKNOWN	UNDEFINED
ERR038866	Saccharomyces cerevisiae	1094379	UNKNOWN	UNDEFINED
ERR038867	Saccharomyces cerevisiae	1094380	UNKNOWN	UNDEFINED
ERR038868	Saccharomyces cerevisiae	1094381	UNKNOWN	UNDEFINED
ERR038869	Saccharomyces cerevisiae	1094382	UNKNOWN	UNDEFINED
ERR038871	Saccharomyces cerevisiae	1094384	UNKNOWN	UNDEFINED
ERR038872	Saccharomyces cerevisiae	1094385	UNKNOWN	UNDEFINED
ERR038873	Saccharomyces cerevisiae	1094386	UNKNOWN	UNDEFINED
ERR038874	Saccharomyces cerevisiae	1094387	UNKNOWN	UNDEFINED
ERR038875	Saccharomyces cerevisiae	1094388	UNKNOWN	UNDEFINED
ERR038876	Saccharomyces cerevisiae	1094389	UNKNOWN	UNDEFINED
ERR038877	Saccharomyces cerevisiae	1094390	UNKNOWN	UNDEFINED
ERR038878	Saccharomyces cerevisiae	1094391	UNKNOWN	UNDEFINED
ERR038879	Saccharomyces cerevisiae	1094392	UNKNOWN	UNDEFINED
ERR038880	Saccharomyces cerevisiae	1094393	UNKNOWN	UNDEFINED
ERR038881	Saccharomyces cerevisiae	1094394	UNKNOWN	UNDEFINED
ERR038882	Saccharomyces cerevisiae	1094395	UNKNOWN	UNDEFINED
ERR038883	Saccharomyces cerevisiae	1094396	UNKNOWN	UNDEFINED
ERR038884	Saccharomyces cerevisiae	1094397	UNKNOWN	UNDEFINED
ERR038885	Saccharomyces cerevisiae	1094398	UNKNOWN	UNDEFINED
ERR038886	Saccharomyces cerevisiae	1094399	UNKNOWN	UNDEFINED
ERR038887	Saccharomyces cerevisiae	1094400	UNKNOWN	UNDEFINED
ERR038888	Saccharomyces cerevisiae	1094401	UNKNOWN	UNDEFINED
ERR038889	Saccharomyces cerevisiae	1094402	UNKNOWN	UNDEFINED
ERR038890	Saccharomyces cerevisiae	1094403	UNKNOWN	UNDEFINED
ERR038891	Saccharomyces cerevisiae	1094404	UNKNOWN	UNDEFINED
ERR038892	Saccharomyces cerevisiae	1094405	UNKNOWN	UNDEFINED
ERR038893	Saccharomyces cerevisiae	1094406	UNKNOWN	UNDEFINED
ERR038894	Saccharomyces cerevisiae	1094407	UNKNOWN	UNDEFINED
ERR038895	Saccharomyces cerevisiae	1094408	UNKNOWN	UNDEFINED
ERR038896	Saccharomyces cerevisiae	1094409	UNKNOWN	UNDEFINED
ERR038897	Saccharomyces cerevisiae	1094410	UNKNOWN	UNDEFINED
ERR038898	Saccharomyces cerevisiae	1094411	UNKNOWN	UNDEFINED
ERR038899	Saccharomyces cerevisiae	1094412	UNKNOWN	UNDEFINED
ERR038900	Saccharomyces cerevisiae	1094413	UNKNOWN	UNDEFINED
ERR038901	Saccharomyces cerevisiae	1094414	UNKNOWN	UNDEFINED
ERR038902	Saccharomyces cerevisiae	1094415	UNKNOWN	UNDEFINED
ERR038903	Saccharomyces cerevisiae	1094416	UNKNOWN	UNDEFINED
ERR038904	Saccharomyces cerevisiae	1094417	UNKNOWN	UNDEFINED
ERR038905	Saccharomyces cerevisiae	1094418	UNKNOWN	UNDEFINED
ERR038906	Saccharomyces cerevisiae	1094419	UNKNOWN	UNDEFINED
ERR038907	Saccharomyces cerevisiae	1094420	UNKNOWN	UNDEFINED
ERR038908	Saccharomyces cerevisiae	1094421	UNKNOWN	UNDEFINED
ERR038909	Saccharomyces cerevisiae	1094422	UNKNOWN	UNDEFINED
ERR038910	Saccharomyces cerevisiae	1094423	UNKNOWN	UNDEFINED
ERR038911	Saccharomyces cerevisiae	1094424	UNKNOWN	UNDEFINED
ERR038912	Saccharomyces cerevisiae	1094425	UNKNOWN	UNDEFINED
ERR038913	Saccharomyces cerevisiae	1094426	UNKNOWN	UNDEFINED
ERR038914	Saccharomyces cerevisiae	1094427	UNKNOWN	UNDEFINED
ERR038915	Saccharomyces cerevisiae	1094428	UNKNOWN	UNDEFINED
ERR038916	Saccharomyces cerevisiae	1094429	UNKNOWN	UNDEFINED
ERR038917	Saccharomyces cerevisiae	1094430	UNKNOWN	UNDEFINED
ERR038918	Saccharomyces cerevisiae	1094431	UNKNOWN	UNDEFINED
ERR038919	Saccharomyces cerevisiae	1094432	UNKNOWN	UNDEFINED
ERR038920	Saccharomyces cerevisiae	1094433	UNKNOWN	UNDEFINED
ERR038921	Saccharomyces cerevisiae	1094434	UNKNOWN	UNDEFINED
ERR038922	Saccharomyces cerevisiae	1094435	UNKNOWN	UNDEFINED
ERR038923	Saccharomyces cerevisiae	1094436	UNKNOWN	UNDEFINED
ERR038924	Saccharomyces cerevisiae	1094437	UNKNOWN	UNDEFINED
ERR038925	Saccharomyces cerevisiae	1094438	UNKNOWN	UNDEFINED
ERR038926	Saccharomyces cerevisiae	1094439	UNKNOWN	UNDEFINED
ERR038927	Saccharomyces cerevisiae	1094440	UNKNOWN	UNDEFINED
ERR038928	Saccharomyces cerevisiae	1094441	UNKNOWN	UNDEFINED
ERR038929	Saccharomyces cerevisiae	1094442	UNKNOWN	UNDEFINED
ERR038930	Saccharomyces cerevisiae	1094443	UNKNOWN	UNDEFINED
ERR038931	Saccharomyces cerevisiae	1094444	UNKNOWN	UNDEFINED
ERR038932	Saccharomyces cerevisiae	1094445	UNKNOWN	UNDEFINED
ERR038933	Saccharomyces cerevisiae	1094446	UNKNOWN	UNDEFINED
ERR038934	Saccharomyces cerevisiae	1094447	UNKNOWN	UNDEFINED
ERR038935	Saccharomyces cerevisiae	1094448	UNKNOWN	UNDEFINED
ERR038936	Saccharomyces cerevisiae	1094449	UNKNOWN	UNDEFINED
ERR038937	Saccharomyces cerevisiae	1094450	UNKNOWN	UNDEFINED
ERR038938	Saccharomyces cerevisiae	1094451	UNKNOWN	UNDEFINED
ERR038939	Saccharomyces cerevisiae	1094452	UNKNOWN	UNDEFINED
ERR038940	Saccharomyces cerevisiae	1094453	UNKNOWN	UNDEFINED
ERR038941	Saccharomyces cerevisiae	1094454	UNKNOWN	UNDEFINED
ERR038942	Saccharomyces cerevisiae	1094455	UNKNOWN	UNDEFINED
ERR038943	Saccharomyces cerevisiae	1094456	UNKNOWN	UNDEFINED
ERR038944	Saccharomyces cerevisiae	1094457	UNKNOWN	UNDEFINED
ERR038945	Saccharomyces cerevisiae	1094458	UNKNOWN	UNDEFINED
ERR038946	Saccharomyces cerevisiae	1094459	UNKNOWN	UNDEFINED
ERR038947	Saccharomyces cerevisiae	1094460	UNKNOWN	UNDEFINED
ERR038948	Saccharomyces cerevisiae	1094461	UNKNOWN	UNDEFINED
ERR038949	Saccharomyces cerevisiae	1094462	UNKNOWN	UNDEFINED
ERR038950	Saccharomyces cerevisiae	1094463	UNKNOWN	UNDEFINED
ERR038951	Saccharomyces cerevisiae	1094464	UNKNOWN	UNDEFINED
ERR038952	Saccharomyces cerevisiae	1094465	UNKNOWN	UNDEFINED
ERR038953	Saccharomyces cerevisiae	1094466	UNKNOWN	UNDEFINED
ERR038954	Saccharomyces cerevisiae	1094467	UNKNOWN	UNDEFINED
ERR038955	Saccharomyces cerevisiae	1094468	UNKNOWN	UNDEFINED
ERR038956	Saccharomyces cerevisiae	1094469	UNKNOWN	UNDEFINED
ERR038957	Saccharomyces cerevisiae	1094470	UNKNOWN	UNDEFINED
ERR038958	Saccharomyces cerevisiae	1094471	UNKNOWN	UNDEFINED
ERR038959	Saccharomyces cerevisiae	1094472	UNKNOWN	UNDEFINED
ERR038960	Saccharomyces cerevisiae	1094473	UNKNOWN	UNDEFINED
ERR038961	Saccharomyces cerevisiae	1094474	UNKNOWN	UNDEFINED
ERR038962	Saccharomyces cerevisiae	1094475	UNKNOWN	UNDEFINED
ERR038963	Saccharomyces cerevisiae	1094476	UNKNOWN	UNDEFINED
ERR038964	Saccharomyces cerevisiae	1094477	UNKNOWN	UNDEFINED
ERR038965	Saccharomyces cerevisiae	1094478	UNKNOWN	UNDEFINED
ERR038966	Saccharomyces cerevisiae	1094479	UNKNOWN	UNDEFINED
ERR038967	Saccharomyces cerevisiae	1094480	UNKNOWN	UNDEFINED
ERR038968	Saccharomyces cerevisiae	1094481	UNKNOWN	UNDEFINED
ERR065166	Saccharomyces cerevisiae	1258823	UNKNOWN	UNDEFINED
ERR065167	Saccharomyces cerevisiae	1258824	UNKNOWN	UNDEFINED
ERR065168	Saccharomyces cerevisiae	1258825	UNKNOWN	UNDEFINED
ERR065169	Saccharomyces cerevisiae	1258826	UNKNOWN	UNDEFINED
ERR065170	Saccharomyces cerevisiae	1258827	UNKNOWN	UNDEFINED
ERR065171	Saccharomyces cerevisiae	1258828	UNKNOWN	UNDEFINED
ERR065172	Saccharomyces cerevisiae	1258829	UNKNOWN	UNDEFINED
ERR065173	Saccharomyces cerevisiae	1258830	UNKNOWN	UNDEFINED
ERR065174	Saccharomyces cerevisiae	1258831	UNKNOWN	UNDEFINED
ERR065175	Saccharomyces cerevisiae	1258832	UNKNOWN	UNDEFINED
ERR065176	Saccharomyces cerevisiae	1258833	UNKNOWN	UNDEFINED
ERR065177	Saccharomyces cerevisiae	1258834	UNKNOWN	UNDEFINED
ERR065178	Saccharomyces cerevisiae	1258824	UNKNOWN	UNDEFINED
ERR065179	Saccharomyces cerevisiae	1258824	UNKNOWN	UNDEFINED
ERR065180	Saccharomyces cerevisiae	1258825	UNKNOWN	UNDEFINED
ERR065181	Saccharomyces cerevisiae	1258826	UNKNOWN	UNDEFINED
ERR065182	Saccharomyces cerevisiae	1258827	UNKNOWN	UNDEFINED
ERR065183	Saccharomyces cerevisiae	1258828	UNKNOWN	UNDEFINED
ERR065184	Saccharomyces cerevisiae	1258829	UNKNOWN	UNDEFINED
ERR065185	Saccharomyces cerevisiae	1258830	UNKNOWN	UNDEFINED
ERR065186	Saccharomyces cerevisiae	1258831	UNKNOWN	UNDEFINED
ERR065187	Saccharomyces cerevisiae	1258832	UNKNOWN	UNDEFINED
ERR065188	Saccharomyces cerevisiae	1258833	UNKNOWN	UNDEFINED
ERR065189	Saccharomyces cerevisiae	1258834	UNKNOWN	UNDEFINED
ERR065190	Saccharomyces cerevisiae	1258835	UNKNOWN	UNDEFINED
ERR065191	Saccharomyces cerevisiae	1258836	UNKNOWN	UNDEFINED
ERR065192	Saccharomyces cerevisiae	1258837	UNKNOWN	UNDEFINED
ERR065193	Saccharomyces cerevisiae	1258838	UNKNOWN	UNDEFINED
ERR065194	Saccharomyces cerevisiae	1258839	UNKNOWN	UNDEFINED
ERR065195	Saccharomyces cerevisiae	1258840	UNKNOWN	UNDEFINED
ERR065196	Saccharomyces cerevisiae	1258841	UNKNOWN	UNDEFINED
ERR065197	Saccharomyces cerevisiae	1258842	UNKNOWN	UNDEFINED
ERR065198	Saccharomyces cerevisiae	1258843	UNKNOWN	UNDEFINED
ERR065199	Saccharomyces cerevisiae	1258844	UNKNOWN	UNDEFINED
ERR065200	Saccharomyces cerevisiae	1258845	UNKNOWN	UNDEFINED
ERR065201	Saccharomyces cerevisiae	1258846	UNKNOWN	UNDEFINED
ERR065202	Saccharomyces cerevisiae	1258835	UNKNOWN	UNDEFINED
ERR065203	Saccharomyces cerevisiae	1258836	UNKNOWN	UNDEFINED
ERR065204	Saccharomyces cerevisiae	1258837	UNKNOWN	UNDEFINED
ERR065205	Saccharomyces cerevisiae	1258838	UNKNOWN	UNDEFINED
ERR065206	Saccharomyces cerevisiae	1258839	UNKNOWN	UNDEFINED
ERR065207	Saccharomyces cerevisiae	1258840	UNKNOWN	UNDEFINED
ERR065208	Saccharomyces cerevisiae	1258841	UNKNOWN	UNDEFINED
ERR065209	Saccharomyces cerevisiae	1258842	UNKNOWN	UNDEFINED
ERR065210	Saccharomyces cerevisiae	1258843	UNKNOWN	UNDEFINED
ERR065211	Saccharomyces cerevisiae	1258844	UNKNOWN	UNDEFINED
ERR065212	Saccharomyces cerevisiae	1258845	UNKNOWN	UNDEFINED
ERR109893	Saccharomyces cerevisiae	1295287	UNKNOWN	UNDEFINED
ERR109895	Saccharomyces cerevisiae	1295289	UNKNOWN	UNDEFINED
ERR109896	Saccharomyces cerevisiae	1295290	UNKNOWN	UNDEFINED
ERR109898	Saccharomyces cerevisiae	1295292	UNKNOWN	UNDEFINED
ERR109899	Saccharomyces cerevisiae	1295293	UNKNOWN	UNDEFINED
ERR109900	Saccharomyces cerevisiae	1295294	UNKNOWN	UNDEFINED
ERR109901	Saccharomyces cerevisiae	1295295	UNKNOWN	UNDEFINED
ERR109902	Saccharomyces cerevisiae	1295296	UNKNOWN	UNDEFINED
ERR109903	Saccharomyces cerevisiae	1295297	UNKNOWN	UNDEFINED
ERR109904	Saccharomyces cerevisiae	1295298	UNKNOWN	UNDEFINED
ERR109905	Saccharomyces cerevisiae	1295299	UNKNOWN	UNDEFINED
ERR109906	Saccharomyces cerevisiae	1295300	UNKNOWN	UNDEFINED
ERR109907	Saccharomyces cerevisiae	1295301	UNKNOWN	UNDEFINED
ERR109908	Saccharomyces cerevisiae	1295302	UNKNOWN	UNDEFINED
ERR109910	Saccharomyces cerevisiae	1295304	UNKNOWN	UNDEFINED
ERR109911	Saccharomyces cerevisiae	1295305	UNKNOWN	UNDEFINED
ERR109912	Saccharomyces cerevisiae	1295306	UNKNOWN	UNDEFINED
ERR1100846	Saccharomyces cerevisiae	YJM326	UNKNOWN	UNDEFINED
ERR1100847	Saccharomyces cerevisiae	I14	UNKNOWN	UNDEFINED
ERR1100848	Saccharomyces cerevisiae	EM93	UNKNOWN	UNDEFINED
ERR1100849	Saccharomyces cerevisiae	YJM326	UNKNOWN	UNDEFINED
ERR1100850	Saccharomyces cerevisiae	CLIB272	UNKNOWN	UNDEFINED
ERR1100851	Saccharomyces cerevisiae	YJM269	UNKNOWN	UNDEFINED
ERR1111486	Saccharomyces cerevisiae	Y260	Natural_isolate	SOUTH_AMERICA
ERR1111488	Saccharomyces cerevisiae	Y264	Natural_isolate	SOUTH_AMERICA
ERR1111492	Saccharomyces cerevisiae	Y464	Natural_isolate	SOUTH_AMERICA
ERR1111494	Saccharomyces cerevisiae	Y640	Natural_isolate	SOUTH_AMERICA
ERR1111497	Saccharomyces cerevisiae	Y645	Natural_isolate	SOUTH_AMERICA
ERR1111498	Saccharomyces cerevisiae	Y646	Natural_isolate	SOUTH_AMERICA
ERR1111505	Saccharomyces cerevisiae	Y257	Natural_isolate	SOUTH_AMERICA
ERR1111506	Saccharomyces cerevisiae	Y263	Natural_isolate	SOUTH_AMERICA
ERR1111507	Saccharomyces cerevisiae	Y266	Natural_isolate	SOUTH_AMERICA
ERR1111508	Saccharomyces cerevisiae	Y456	Natural_isolate	SOUTH_AMERICA
ERR1111509	Saccharomyces cerevisiae	Y457	Natural_isolate	SOUTH_AMERICA
ERR1111510	Saccharomyces cerevisiae	Y463	UNKNOWN	UNDEFINED
ERR1111511	Saccharomyces cerevisiae	Y636	Natural_isolate	SOUTH_AMERICA
ERR1111512	Saccharomyces cerevisiae	Y643	Natural_isolate	SOUTH_AMERICA
ERR1193626	Saccharomyces cerevisiae	ni	UNKNOWN	UNDEFINED
ERR1193627	Saccharomyces cerevisiae	ni	UNKNOWN	UNDEFINED
ERR1193628	Saccharomyces cerevisiae	ni	UNKNOWN	UNDEFINED
ERR1193629	Saccharomyces cerevisiae	ni	UNKNOWN	UNDEFINED
ERR1193630	Saccharomyces cerevisiae	ni	UNKNOWN	UNDEFINED
ERR1193631	Saccharomyces cerevisiae	ni	UNKNOWN	UNDEFINED
ERR1193632	Saccharomyces cerevisiae	ni	UNKNOWN	UNDEFINED
ERR1276734	Saccharomyces cerevisiae	59A	UNKNOWN	WEST_EUROPE
ERR1308578	Saccharomyces cerevisiae	5-18	Wine_and_vine	CAUCASUS_NEAR_EAST
ERR1308579	Saccharomyces cerevisiae	DBVPG4410	Wine_and_vine	MEDIT_EUROPE
ERR1308580	Saccharomyces cerevisiae	CBS6006	Wine_and_vine	IBERIA
ERR1308581	Saccharomyces cerevisiae	#03/sample_BCM_4932_OS_1052	Natural_isolate	CAUCASUS_NEAR_EAST
ERR1308582	Saccharomyces cerevisiae	DBVPG6861	Natural_isolate	SOUTH_AMERICA
ERR1308583	Saccharomyces cerevisiae	M.9.1	Other_fermented_beverages	SOUTH_AMERICA
ERR1308584	Saccharomyces cerevisiae	DBVPG1577	Wine_and_vine	MEDIT_EUROPE
ERR1308585	Saccharomyces cerevisiae	SBD	Bread	NORTH_EUROPE
ERR1308586	Saccharomyces cerevisiae	11-2	Wine_and_vine	CAUCASUS_NEAR_EAST
ERR1308587	Saccharomyces cerevisiae	ES4M07	Natural_isolate	TAIWAN
ERR1308588	Saccharomyces cerevisiae	L-958	Wine_and_vine	SOUTH_AMERICA
ERR1308589	Saccharomyces cerevisiae	RP.10.14	Natural_isolate	SOUTH_AMERICA
ERR1308590	Saccharomyces cerevisiae	Y4	Natural_isolate	ISEA
ERR1308591	Saccharomyces cerevisiae	CEY622	Clinical	SOUTH_AMERICA
ERR1308592	Saccharomyces cerevisiae	CBS1489	Clinical	MEDIT_EUROPE
ERR1308593	Saccharomyces cerevisiae	YJM981_b	Clinical	MEDIT_EUROPE
ERR1308594	Saccharomyces cerevisiae	WLP565	UNKNOWN	UNDEFINED
ERR1308595	Saccharomyces cerevisiae	YJM627	UNKNOWN	WEST_EUROPE
ERR1308596	Saccharomyces cerevisiae	WE372_1b	Wine_and_vine	SOUTH_AFRICA
ERR1308597	Saccharomyces cerevisiae	CBS2814	Wine_and_vine	EASTERN_EUROPE
ERR1308598	Saccharomyces cerevisiae	CBS2814	Wine_and_vine	EASTERN_EUROPE
ERR1308599	Saccharomyces cerevisiae	DBVPG1631	Wine_and_vine	IBERIA
ERR1308600	Saccharomyces cerevisiae	CLI_20	UNKNOWN	UNDEFINED
ERR1308601	Saccharomyces cerevisiae	L-304	Wine_and_vine	SOUTH_AMERICA
ERR1308602	Saccharomyces cerevisiae	ni	UNKNOWN	UNDEFINED
ERR1308603	Saccharomyces cerevisiae	DBVPG4036	Wine_and_vine	EASTERN_EUROPE
ERR1308604	Saccharomyces cerevisiae	N22.00-5D	Natural_isolate	EASTERN_EUROPE
ERR1308605	Saccharomyces cerevisiae	DBVPG1712	Wine_and_vine	IBERIA
ERR1308606	Saccharomyces cerevisiae	1235	UNKNOWN	IBERIA
ERR1308607	Saccharomyces cerevisiae	Y9_4	Wine_and_vine	ISEA
ERR1308609	Saccharomyces cerevisiae	CBS7539	Beer	MEDIT_EUROPE
ERR1308610	Saccharomyces cerevisiae	CBS1602	Natural_isolate	UNDEFINED
ERR1308611	Saccharomyces cerevisiae	269521J	Clinical	BRITAIN
ERR1308613	Saccharomyces cerevisiae	PB200	Natural_isolate	MEDIT_EUROPE
ERR1308614	Saccharomyces cerevisiae	DBVPG1794_1b	Natural_isolate	NORTH_EUROPE
ERR1308615	Saccharomyces cerevisiae	SJ5L11	Natural_isolate	TAIWAN
ERR1308616	Saccharomyces cerevisiae	C6.1	Other_fermented_beverages	UNDEFINED
ERR1308617	Saccharomyces cerevisiae	IY_03-5-30-1-1-1_(1)	Natural_isolate	NORTH_AMERICA
ERR1308618	Saccharomyces cerevisiae	CLIB219_2b	Wine_and_vine	EASTERN_EUROPE
ERR1308619	Saccharomyces cerevisiae	RIB1017	Saké	JAPAN
ERR1308620	Saccharomyces cerevisiae	DBVPG1711	Wine_and_vine	IBERIA
ERR1308621	Saccharomyces cerevisiae	DBVPG1843	UNKNOWN	EAST_AFRICA
ERR1308622	Saccharomyces cerevisiae	LCBG-Mosca3	Other_fermented_beverages	CENTRAL_AMERICA
ERR1308623	Saccharomyces cerevisiae	CLQCA_24 235	Natural_isolate	SOUTH_AMERICA
ERR1308624	Saccharomyces cerevisiae	SJ5L18	Natural_isolate	CENTRAL_EUROPE
ERR1308625	Saccharomyces cerevisiae	UC5	Saké	JAPAN
ERR1308626	Saccharomyces cerevisiae	CLI_22	UNKNOWN	UNDEFINED
ERR1308627	Saccharomyces cerevisiae	CBS2973	Beer	UNDEFINED
ERR1308628	Saccharomyces cerevisiae	DBVPG3051	Wine_and_vine	CAUCASUS_NEAR_EAST
ERR1308629	Saccharomyces cerevisiae	NCYC_2743	Wine_and_vine	IBERIA
ERR1308630	Saccharomyces cerevisiae	DBVPG5760	Wine_and_vine	MEDIT_EUROPE
ERR1308631	Saccharomyces cerevisiae	ATCC_52922-1C	Wine_and_vine	ISEA
ERR1308632	Saccharomyces cerevisiae	PB67	Natural_isolate	MEDIT_EUROPE
ERR1308633	Saccharomyces cerevisiae	M57	Wine_and_vine	MEDIT_EUROPE
ERR1308634	Saccharomyces cerevisiae	K12	Saké	JAPAN
ERR1308635	Saccharomyces cerevisiae	L-962	Wine_and_vine	SOUTH_AMERICA
ERR1308636	Saccharomyces cerevisiae	CBS6223	Wine_and_vine	SOUTH_AMERICA
ERR1308637	Saccharomyces cerevisiae	UCD_61-190-6A	Natural_isolate	NORTH_AMERICA
ERR1308638	Saccharomyces cerevisiae	CBS1594	Natural_isolate	UNDEFINED
ERR1308639	Saccharomyces cerevisiae	CBS4079	Wine_and_vine	IBERIA
ERR1308640	Saccharomyces cerevisiae	1663	Natural_isolate	IBERIA
ERR1308641	Saccharomyces cerevisiae	CLI_17	UNKNOWN	UNDEFINED
ERR1308642	Saccharomyces cerevisiae	CBS6308	Beer	BRITAIN
ERR1308643	Saccharomyces cerevisiae	MC7	Wine_and_vine	MEDIT_EUROPE
ERR1308644	Saccharomyces cerevisiae	CLQCA_11-024	Natural_isolate	SOUTH_AMERICA
ERR1308645	Saccharomyces cerevisiae	CBS1593	Wine_and_vine	ISEA
ERR1308646	Saccharomyces cerevisiae	1175	Beer	UNDEFINED
ERR1308647	Saccharomyces cerevisiae	CBS7993	Natural_isolate	SOUTH_AMERICA
ERR1308648	Saccharomyces cerevisiae	WLP006	UNKNOWN	UNDEFINED
ERR1308649	Saccharomyces cerevisiae	CBS1576	Natural_isolate	ISEA
ERR1308650	Saccharomyces cerevisiae	CBS6216	Natural_isolate	WEST_EUROPE
ERR1308651	Saccharomyces cerevisiae	CBS459	Wine_and_vine	MEDIT_EUROPE
ERR1308652	Saccharomyces cerevisiae	CCY_21-4-102	Natural_isolate	EASTERN_EUROPE
ERR1308654	Saccharomyces cerevisiae	CH14	Beer	WEST_AFRICA
ERR1308655	Saccharomyces cerevisiae	CLQCA_20-184	Natural_isolate	SOUTH_AMERICA
ERR1308656	Saccharomyces cerevisiae	SM.8.7.L8	Natural_isolate	SOUTH_AMERICA
ERR1308657	Saccharomyces cerevisiae	CLIB382_1b	Beer	BRITAIN
ERR1308658	Saccharomyces cerevisiae	8BM-32-4D(a)	Natural_isolate	SOUTH_ASIA
ERR1308659	Saccharomyces cerevisiae	DBVPG1057	Wine_and_vine	MEDIT_EUROPE
ERR1308660	Saccharomyces cerevisiae	CBS2965	Wine_and_vine	NORTH_EUROPE
ERR1308661	Saccharomyces cerevisiae	DBVPG1595	Wine_and_vine	IBERIA
ERR1308662	Saccharomyces cerevisiae	ERR1308662	Bread	MEDIT_EUROPE
ERR1308663	Saccharomyces cerevisiae	HN10	UNKNOWN	UNDEFINED
ERR1308664	Saccharomyces cerevisiae	CBS4093a	Wine_and_vine	IBERIA
ERR1308665	Saccharomyces cerevisiae	CLIB154_1b	Wine_and_vine	EASTERN_EUROPE
ERR1308666	Saccharomyces cerevisiae	2163	Natural_isolate	IBERIA
ERR1308667	Saccharomyces cerevisiae	DBVPG6879	Wine_and_vine	NORTH_AMERICA
ERR1308668	Saccharomyces cerevisiae	DBVPG1611	Wine_and_vine	IBERIA
ERR1308669	Saccharomyces cerevisiae	CLI_19	UNKNOWN	UNDEFINED
ERR1308670	Saccharomyces cerevisiae	2020-08-11	Wine_and_vine	CAUCASUS_NEAR_EAST
ERR1308671	Saccharomyces cerevisiae	CBS2910	Clinical	IBERIA
ERR1308672	Saccharomyces cerevisiae	DBVPG1041	Wine_and_vine	MEDIT_EUROPE
ERR1308673	Saccharomyces cerevisiae	CBS3078	UNKNOWN	UNDEFINED
ERR1308674	Saccharomyces cerevisiae	2282	Wine_and_vine	IBERIA
ERR1308675	Saccharomyces cerevisiae	UWOPS03-433.3	Natural_isolate	MSEA
ERR1308676	Saccharomyces cerevisiae	DBVPG1772	Natural_isolate	NORTH_EUROPE
ERR1308677	Saccharomyces cerevisiae	YJM308	Clinical	UNDEFINED
ERR1308678	Saccharomyces cerevisiae	YS10(E)	Bread	SOUTH_AFRICA
ERR1308679	Saccharomyces cerevisiae	CBS6007	Wine_and_vine	IBERIA
ERR1308680	Saccharomyces cerevisiae	CBS7371	Beer	BRITAIN
ERR1308681	Saccharomyces cerevisiae	DBVPG1708	Natural_isolate	NORTH_EUROPE
ERR1308682	Saccharomyces cerevisiae	EN14S01	Natural_isolate	TAIWAN
ERR1308683	Saccharomyces cerevisiae	DBVPG2049	Wine_and_vine	MEDIT_EUROPE
ERR1308684	Saccharomyces cerevisiae	DBVPG1380	Wine_and_vine	MEDIT_EUROPE
ERR1308685	Saccharomyces cerevisiae	NC_02_b	Natural_isolate	NORTH_AMERICA
ERR1308686	Saccharomyces cerevisiae	DBVPG4651_1b	Natural_isolate	MEDIT_EUROPE
ERR1308687	Saccharomyces cerevisiae	DBVPG3022	Wine_and_vine	MEDIT_EUROPE
ERR1308688	Saccharomyces cerevisiae	CLI_6	UNKNOWN	UNDEFINED
ERR1308689	Saccharomyces cerevisiae	UC10	Wine_and_vine	NORTH_AMERICA
ERR1308690	Saccharomyces cerevisiae	CECT10266	UNKNOWN	IBERIA
ERR1308691	Saccharomyces cerevisiae	CEY651	Natural_isolate	SOUTH_AMERICA
ERR1308692	Saccharomyces cerevisiae	Me7	UNKNOWN	MSEA
ERR1308693	Saccharomyces cerevisiae	CCY_21-4-88	Natural_isolate	EASTERN_EUROPE
ERR1308694	Saccharomyces cerevisiae	S11F3-6B	Natural_isolate	SOUTH_ASIA
ERR1308695	Saccharomyces cerevisiae	DBVPG6044	Wine_and_vine	WEST_AFRICA
ERR1308696	Saccharomyces cerevisiae	MAJ_G	Natural_isolate	EAST_AFRICA
ERR1308697	Saccharomyces cerevisiae	11 ̶̶ 18	Wine_and_vine	CAUCASUS_NEAR_EAST
ERR1308698	Saccharomyces cerevisiae	Y6_b	UNKNOWN	SOUTH_AMERICA
ERR1308699	Saccharomyces cerevisiae	CLIB561	Other_fermented_beverages	WEST_EUROPE
ERR1308700	Saccharomyces cerevisiae	RIB6001	Saké	JAPAN
ERR1308701	Saccharomyces cerevisiae	ni	UNKNOWN	UNDEFINED
ERR1308702	Saccharomyces cerevisiae	DBVPG1714	Wine_and_vine	IBERIA
ERR1308703	Saccharomyces cerevisiae	DBVPG1623-2A	Natural_isolate	IBERIA
ERR1308704	Saccharomyces cerevisiae	ES2M03-7A	Natural_isolate	TAIWAN
ERR1308705	Saccharomyces cerevisiae	CCY_21-4-119	Natural_isolate	EASTERN_EUROPE
ERR1308706	Saccharomyces cerevisiae	RIB6007	Saké	JAPAN
ERR1308707	Saccharomyces cerevisiae	YS20	Bread	NORTH_ASIA
ERR1308708	Saccharomyces cerevisiae	YPS128	Natural_isolate	NORTH_AMERICA
ERR1308709	Saccharomyces cerevisiae	YJM989	Clinical	MEDIT_EUROPE
ERR1308710	Saccharomyces cerevisiae	CLI_3	UNKNOWN	UNDEFINED
ERR1308711	Saccharomyces cerevisiae	RB3-7Sc2	Wine_and_vine	MEDIT_EUROPE
ERR1308712	Saccharomyces cerevisiae	ni	UNKNOWN	UNDEFINED
ERR1308713	Saccharomyces cerevisiae	MTF2547	Wine_and_vine	WEST_AFRICA
ERR1308714	Saccharomyces cerevisiae	9-7	Wine_and_vine	CAUCASUS_NEAR_EAST
ERR1308715	Saccharomyces cerevisiae	N39-7A	Natural_isolate	EASTERN_EUROPE
ERR1308716	Saccharomyces cerevisiae	CBS1257	Wine_and_vine	CENTRAL_EUROPE
ERR1308717	Saccharomyces cerevisiae	DBVPG1798	Wine_and_vine	MEDIT_EUROPE
ERR1308718	Saccharomyces cerevisiae	PB197	Natural_isolate	MEDIT_EUROPE
ERR1308719	Saccharomyces cerevisiae	DJ73	Other_fermented_beverages	EAST_AFRICA
ERR1308720	Saccharomyces cerevisiae	UCD_11-601	Natural_isolate	NORTH_AMERICA
ERR1308721	Saccharomyces cerevisiae	Ca6	Wine_and_vine	CAUCASUS_NEAR_EAST
ERR1308722	Saccharomyces cerevisiae	CLQCA_20-314	Natural_isolate	SOUTH_AMERICA
ERR1308723	Saccharomyces cerevisiae	STG_2	UNKNOWN	UNDEFINED
ERR1308724	Saccharomyces cerevisiae	AY529516	Wine_and_vine	WEST_AFRICA
ERR1308725	Saccharomyces cerevisiae	YJM413_b	Clinical	NORTH_AMERICA
ERR1308726	Saccharomyces cerevisiae	CECT10171-5B	Natural_isolate	IBERIA
ERR1308727	Saccharomyces cerevisiae	CEY625	Clinical	SOUTH_AMERICA
ERR1308728	Saccharomyces cerevisiae	STG_2	UNKNOWN	UNDEFINED
ERR1308729	Saccharomyces cerevisiae	NCYC_2966	Clinical	BRITAIN
ERR1308730	Saccharomyces cerevisiae	2281	Wine_and_vine	IBERIA
ERR1308731	Saccharomyces cerevisiae	CBS7962	UNKNOWN	SOUTH_AMERICA
ERR1308732	Saccharomyces cerevisiae	VKM_Y-504:S	Natural_isolate	EASTERN_EUROPE
ERR1308733	Saccharomyces cerevisiae	CLIB564	Other_fermented_beverages	WEST_EUROPE
ERR1308734	Saccharomyces cerevisiae	RIB1016	Saké	JAPAN
ERR1308735	Saccharomyces cerevisiae	MTF2551	Wine_and_vine	WEST_AFRICA
ERR1308736	Saccharomyces cerevisiae	DBVPG3098	Wine_and_vine	MEDIT_EUROPE
ERR1308737	Saccharomyces cerevisiae	CLIB192_1b	Bread	WEST_EUROPE
ERR1308738	Saccharomyces cerevisiae	CBS2247	Wine_and_vine	SOUTH_AFRICA
ERR1308739	Saccharomyces cerevisiae	YPS142	Natural_isolate	NORTH_AMERICA
ERR1308740	Saccharomyces cerevisiae	RIB0004	Saké	JAPAN
ERR1308741	Saccharomyces cerevisiae	CBS2247	Natural_isolate	JAPAN
ERR1308742	Saccharomyces cerevisiae	HE012	Clinical	SOUTH_AMERICA
ERR1308743	Saccharomyces cerevisiae	CLIB1082	Other_fermented_beverages	WEST_EUROPE
ERR1308744	Saccharomyces cerevisiae	L-982	Wine_and_vine	SOUTH_AMERICA
ERR1308745	Saccharomyces cerevisiae	IFO_0289:4-3(b)	Other_fermented_beverages	CHINA
ERR1308746	Saccharomyces cerevisiae	GE14S01-7B	Natural_isolate	TAIWAN
ERR1308747	Saccharomyces cerevisiae	YJM280_b	Clinical	NORTH_AMERICA
ERR1308748	Saccharomyces cerevisiae	CEY620	Clinical	SOUTH_AMERICA
ERR1308749	Saccharomyces cerevisiae	5-2	Wine_and_vine	CAUCASUS_NEAR_EAST
ERR1308750	Saccharomyces cerevisiae	JCM_3529-7B	Wine_and_vine	MSEA
ERR1308751	Saccharomyces cerevisiae	A-6	Beer	WEST_AFRICA
ERR1308752	Saccharomyces cerevisiae	CLIB553	Other_fermented_beverages	WEST_EUROPE
ERR1308753	Saccharomyces cerevisiae	CBS2992	Other_fermented_beverages	SOUTH_ASIA
ERR1308754	Saccharomyces cerevisiae	PB15	Clinical	WEST_EUROPE
ERR1308755	Saccharomyces cerevisiae	D-1	Wine_and_vine	CAUCASUS_NEAR_EAST
ERR1308756	Saccharomyces cerevisiae	YJM436_1b	Clinical	UNDEFINED
ERR1308757	Saccharomyces cerevisiae	DBVPG1606	Wine_and_vine	IBERIA
ERR1308758	Saccharomyces cerevisiae	CLIB650	Beer	CENTRAL_AFRICA
ERR1308759	Saccharomyces cerevisiae	RIB1004	Saké	JAPAN
ERR1308760	Saccharomyces cerevisiae	CLIB1411	Wine_and_vine	MSEA
ERR1308761	Saccharomyces cerevisiae	CECT10712	Saké	JAPAN
ERR1308762	Saccharomyces cerevisiae	CBS4458	Wine_and_vine	WEST_EUROPE
ERR1308763	Saccharomyces cerevisiae	YS5(E)	Bread	UNDEFINED
ERR1308764	Saccharomyces cerevisiae	EXF-5287	Natural_isolate	MEDIT_EUROPE
ERR1308765	Saccharomyces cerevisiae	CLQCA_05-006	Natural_isolate	SOUTH_AMERICA
ERR1308766	Saccharomyces cerevisiae	SJ5L12	Natural_isolate	TAIWAN
ERR1308767	Saccharomyces cerevisiae	MUCL_30909-2C	Wine_and_vine	EAST_AFRICA
ERR1308768	Saccharomyces cerevisiae	CBS2188	Natural_isolate	JAPAN
ERR1308769	Saccharomyces cerevisiae	CBS4092	Wine_and_vine	IBERIA
ERR1308770	Saccharomyces cerevisiae	CBS1227	Clinical	EASTERN_EUROPE
ERR1308771	Saccharomyces cerevisiae	D-4	Wine_and_vine	CAUCASUS_NEAR_EAST
ERR1308772	Saccharomyces cerevisiae	319-5C	Bread	WEST_EUROPE
ERR1308773	Saccharomyces cerevisiae	DBVPG1701	Wine_and_vine	IBERIA
ERR1308774	Saccharomyces cerevisiae	CCY_21-4-89:7-3	Wine_and_vine	NORTH_ASIA
ERR1308775	Saccharomyces cerevisiae	HN10	UNKNOWN	UNDEFINED
ERR1308776	Saccharomyces cerevisiae	YPS617	Natural_isolate	NORTH_AMERICA
ERR1308777	Saccharomyces cerevisiae	CBS435	Saké	JAPAN
ERR1308778	Saccharomyces cerevisiae	HN10	UNKNOWN	UNDEFINED
ERR1308779	Saccharomyces cerevisiae	CLIB556	Other_fermented_beverages	WEST_EUROPE
ERR1308780	Saccharomyces cerevisiae	N34:2-4(a)	Bread	WEST_AFRICA
ERR1308781	Saccharomyces cerevisiae	CBS1586	Natural_isolate	UNDEFINED
ERR1308782	Saccharomyces cerevisiae	CLQCA_17-111	Natural_isolate	SOUTH_AMERICA
ERR1308783	Saccharomyces cerevisiae	N95-6-1C	Natural_isolate	NORTH_AMERICA
ERR1308784	Saccharomyces cerevisiae	CBS422a	Beer	BRITAIN
ERR1308785	Saccharomyces cerevisiae	CEY621	Clinical	SOUTH_AMERICA
ERR1308786	Saccharomyces cerevisiae	ZP_577	Natural_isolate	IBERIA
ERR1308787	Saccharomyces cerevisiae	CEY617	Clinical	SOUTH_AMERICA
ERR1308788	Saccharomyces cerevisiae	M22_1b	Wine_and_vine	MEDIT_EUROPE
ERR1308789	Saccharomyces cerevisiae	CLIB484	Other_fermented_beverages	WEST_EUROPE
ERR1308790	Saccharomyces cerevisiae	CBS1480	Other_fermented_beverages	UNDEFINED
ERR1308791	Saccharomyces cerevisiae	UC8_1b	Wine_and_vine	SOUTH_AFRICA
ERR1308792	Saccharomyces cerevisiae	21-4-101	Natural_isolate	EASTERN_EUROPE
ERR1308793	Saccharomyces cerevisiae	IMB-53	Natural_isolate	MEDIT_EUROPE
ERR1308794	Saccharomyces cerevisiae	UFRJ_50613-2D(a)	Natural_isolate	SOUTH_AMERICA
ERR1308795	Saccharomyces cerevisiae	CBS1544	Natural_isolate	WEST_EUROPE
ERR1308796	Saccharomyces cerevisiae	DJ70	Other_fermented_beverages	EAST_AFRICA
ERR1308797	Saccharomyces cerevisiae	CLIB549	Other_fermented_beverages	WEST_EUROPE
ERR1308798	Saccharomyces cerevisiae	CLIB546	Other_fermented_beverages	WEST_EUROPE
ERR1308799	Saccharomyces cerevisiae	MC8	Wine_and_vine	MEDIT_EUROPE
ERR1308800	Saccharomyces cerevisiae	CBS1590	Wine_and_vine	MEDIT_EUROPE
ERR1308801	Saccharomyces cerevisiae	ni	UNKNOWN	UNDEFINED
ERR1308802	Saccharomyces cerevisiae	HN10	UNKNOWN	UNDEFINED
ERR1308803	Saccharomyces cerevisiae	HN10	UNKNOWN	UNDEFINED
ERR1308804	Saccharomyces cerevisiae	HN10	UNKNOWN	UNDEFINED
ERR1308805	Saccharomyces cerevisiae	CBS436a	Saké	JAPAN
ERR1308806	Saccharomyces cerevisiae	LCBG-3Y8	Other_fermented_beverages	CENTRAL_AMERICA
ERR1308807	Saccharomyces cerevisiae	CLIB208_1	Bread	CHINA
ERR1308808	Saccharomyces cerevisiae	EXF-6780	Natural_isolate	MEDIT_EUROPE
ERR1308809	Saccharomyces cerevisiae	UC1_1b	Wine_and_vine	WEST_EUROPE
ERR1308810	Saccharomyces cerevisiae	SM.8.8.CVR1	Natural_isolate	SOUTH_AMERICA
ERR1308811	Saccharomyces cerevisiae	CBS1175	Wine_and_vine	CENTRAL_EUROPE
ERR1308812	Saccharomyces cerevisiae	ZP_611	Natural_isolate	NORTH_AMERICA
ERR1308813	Saccharomyces cerevisiae	DBVPG2088	Other_fermented_beverages	WEST_EUROPE
ERR1308814	Saccharomyces cerevisiae	CBS3012	Wine_and_vine	IBERIA
ERR1308815	Saccharomyces cerevisiae	Lib51	Wine_and_vine	CAUCASUS_NEAR_EAST
ERR1308816	Saccharomyces cerevisiae	HN10	UNKNOWN	UNDEFINED
ERR1308817	Saccharomyces cerevisiae	CBS1582	Wine_and_vine	IBERIA
ERR1308818	Saccharomyces cerevisiae	L-960	Wine_and_vine	SOUTH_AMERICA
ERR1308819	Saccharomyces cerevisiae	HN10	UNKNOWN	UNDEFINED
ERR1308820	Saccharomyces cerevisiae	YJM326_b	Clinical	NORTH_AMERICA
ERR1308821	Saccharomyces cerevisiae	EXF-3387	UNKNOWN	MEDIT_EUROPE
ERR1308822	Saccharomyces cerevisiae	79	Bread	UNDEFINED
ERR1308823	Saccharomyces cerevisiae	STG_3	UNKNOWN	UNDEFINED
ERR1308824	Saccharomyces cerevisiae	HE015	Clinical	SOUTH_AMERICA
ERR1308825	Saccharomyces cerevisiae	TL229S2.2	Other_fermented_beverages	WEST_EUROPE
ERR1308826	Saccharomyces cerevisiae	DBVPG1599	Wine_and_vine	IBERIA
ERR1308827	Saccharomyces cerevisiae	CLI_25	UNKNOWN	UNDEFINED
ERR1308828	Saccharomyces cerevisiae	ni	UNKNOWN	UNDEFINED
ERR1308829	Saccharomyces cerevisiae	RIB0005	Saké	JAPAN
ERR1308830	Saccharomyces cerevisiae	Ksc2-2B	Natural_isolate	JAPAN
ERR1308831	Saccharomyces cerevisiae	MTF2555	Wine_and_vine	WEST_AFRICA
ERR1308832	Saccharomyces cerevisiae	MC6	Wine_and_vine	MEDIT_EUROPE
ERR1308833	Saccharomyces cerevisiae	DJ65	Other_fermented_beverages	EAST_AFRICA
ERR1308834	Saccharomyces cerevisiae	CLQCA_17-060	Natural_isolate	SOUTH_AMERICA
ERR1308835	Saccharomyces cerevisiae	PB56	Natural_isolate	MEDIT_EUROPE
ERR1308836	Saccharomyces cerevisiae	CLIB655	Beer	CENTRAL_AFRICA
ERR1308837	Saccharomyces cerevisiae	E1-6	Wine_and_vine	MEDIT_EUROPE
ERR1308838	Saccharomyces cerevisiae	DBVPG1473	Wine_and_vine	MEDIT_EUROPE
ERR1308839	Saccharomyces cerevisiae	WLP530	Beer	WEST_EUROPE
ERR1308840	Saccharomyces cerevisiae	MTF2554	Wine_and_vine	WEST_AFRICA
ERR1308841	Saccharomyces cerevisiae	HE005	Clinical	SOUTH_AMERICA
ERR1308842	Saccharomyces cerevisiae	#57	Natural_isolate	CAUCASUS_NEAR_EAST
ERR1308843	Saccharomyces cerevisiae	CBS4456	Beer	SOUTH_AFRICA
ERR1308844	Saccharomyces cerevisiae	DBVPG1601	Wine_and_vine	IBERIA
ERR1308845	Saccharomyces cerevisiae	CBS2361	Natural_isolate	BRITAIN
ERR1308846	Saccharomyces cerevisiae	DBVPG1106	Wine_and_vine	OCEANIA
ERR1308847	Saccharomyces cerevisiae	CBS7964	UNKNOWN	SOUTH_AMERICA
ERR1308848	Saccharomyces cerevisiae	HE016	Clinical	SOUTH_AMERICA
ERR1308849	Saccharomyces cerevisiae	CLQCA_10-003	Natural_isolate	SOUTH_AMERICA
ERR1308850	Saccharomyces cerevisiae	RIB6002	Saké	JAPAN
ERR1308851	Saccharomyces cerevisiae	PB13	Clinical	WEST_EUROPE
ERR1308852	Saccharomyces cerevisiae	B-11	Wine_and_vine	CAUCASUS_NEAR_EAST
ERR1308853	Saccharomyces cerevisiae	LCBG-3D6	Other_fermented_beverages	CENTRAL_AMERICA
ERR1308854	Saccharomyces cerevisiae	HN19	Natural_isolate	CHINA
ERR1308855	Saccharomyces cerevisiae	CEY652	Natural_isolate	SOUTH_AMERICA
ERR1308856	Saccharomyces cerevisiae	LCBG-3D6	Other_fermented_beverages	WEST_EUROPE
ERR1308857	Saccharomyces cerevisiae	CLIB414	UNKNOWN	JAPAN
ERR1308858	Saccharomyces cerevisiae	CBS2361	Natural_isolate	BRITAIN
ERR1308859	Saccharomyces cerevisiae	SM.8.7.BR1	Natural_isolate	SOUTH_AMERICA
ERR1308860	Saccharomyces cerevisiae	SM.9.2.BR3(L)	Natural_isolate	SOUTH_AMERICA
ERR1308861	Saccharomyces cerevisiae	DBVPG1584	UNKNOWN	MEDIT_EUROPE
ERR1308862	Saccharomyces cerevisiae	SA.9.3.VR1	Natural_isolate	SOUTH_AMERICA
ERR1308863	Saccharomyces cerevisiae	21-4-111	Natural_isolate	EASTERN_EUROPE
ERR1308864	Saccharomyces cerevisiae	SJ5L15	Natural_isolate	TAIWAN
ERR1308865	Saccharomyces cerevisiae	#13	Natural_isolate	CAUCASUS_NEAR_EAST
ERR1308866	Saccharomyces cerevisiae	CBS4507	Beer	UNDEFINED
ERR1308867	Saccharomyces cerevisiae	YPS134	Natural_isolate	NORTH_AMERICA
ERR1308868	Saccharomyces cerevisiae	CLIB413	Wine_and_vine	CHINA
ERR1308869	Saccharomyces cerevisiae	SM.8.7.L9	Natural_isolate	SOUTH_AMERICA
ERR1308870	Saccharomyces cerevisiae	DBVPG1620-1A	Natural_isolate	IBERIA
ERR1308871	Saccharomyces cerevisiae	CBS403	Beer	WEST_AFRICA
ERR1308872	Saccharomyces cerevisiae	CLIB1413	Wine_and_vine	MSEA
ERR1308873	Saccharomyces cerevisiae	CBS6414	Saké	JAPAN
ERR1308874	Saccharomyces cerevisiae	Lib71	Wine_and_vine	CAUCASUS_NEAR_EAST
ERR1308875	Saccharomyces cerevisiae	CBS420	Other_fermented_beverages	MEDIT_EUROPE
ERR1308876	Saccharomyces cerevisiae	D-18	Wine_and_vine	CAUCASUS_NEAR_EAST
ERR1308877	Saccharomyces cerevisiae	CLIB889	Bread	OCEANIA
ERR1308878	Saccharomyces cerevisiae	RIB6008	Saké	JAPAN
ERR1308879	Saccharomyces cerevisiae	21-4-114	Natural_isolate	EASTERN_EUROPE
ERR1308880	Saccharomyces cerevisiae	RIB0002	Saké	JAPAN
ERR1308881	Saccharomyces cerevisiae	AGME_5I	Wine_and_vine	MEDIT_EUROPE
ERR1308882	Saccharomyces cerevisiae	#14	Natural_isolate	CAUCASUS_NEAR_EAST
ERR1308883	Saccharomyces cerevisiae	M9	Wine_and_vine	MEDIT_EUROPE
ERR1308884	Saccharomyces cerevisiae	DBVPG1656	Wine_and_vine	IBERIA
ERR1308885	Saccharomyces cerevisiae	RIB1007	Saké	JAPAN
ERR1308886	Saccharomyces cerevisiae	DBVPG1919	Natural_isolate	MEDIT_EUROPE
ERR1308887	Saccharomyces cerevisiae	CLI_14	UNKNOWN	UNDEFINED
ERR1308888	Saccharomyces cerevisiae	HE009	Clinical	SOUTH_AMERICA
ERR1308889	Saccharomyces cerevisiae	HE010	Clinical	SOUTH_AMERICA
ERR1308890	Saccharomyces cerevisiae	YJM269_1b	Wine_and_vine	CENTRAL_EUROPE
ERR1308891	Saccharomyces cerevisiae	DBVPG4381	Natural_isolate	MEDIT_EUROPE
ERR1308892	Saccharomyces cerevisiae	CBS6308	Beer	BRITAIN
ERR1308893	Saccharomyces cerevisiae	Y12_1b	Other_fermented_beverages	WEST_AFRICA
ERR1308894	Saccharomyces cerevisiae	EXF-5042	Wine_and_vine	MEDIT_EUROPE
ERR1308895	Saccharomyces cerevisiae	BMQ557	UNKNOWN	MSEA
ERR1308896	Saccharomyces cerevisiae	Dji2-2A(a)	Other_fermented_beverages	EAST_AFRICA
ERR1308897	Saccharomyces cerevisiae	CBS5155	Wine_and_vine	CAUCASUS_NEAR_EAST
ERR1308898	Saccharomyces cerevisiae	DBVPG1669	Wine_and_vine	IBERIA
ERR1308899	Saccharomyces cerevisiae	DBVPG1848	UNKNOWN	EAST_AFRICA
ERR1308900	Saccharomyces cerevisiae	CH13	Beer	WEST_AFRICA
ERR1308901	Saccharomyces cerevisiae	C15.1	Natural_isolate	CENTRAL_AFRICA
ERR1308902	Saccharomyces cerevisiae	K9	Saké	JAPAN
ERR1308903	Saccharomyces cerevisiae	YS8(E)	Bread	UNDEFINED
ERR1308904	Saccharomyces cerevisiae	CEY616	Clinical	SOUTH_AMERICA
ERR1308905	Saccharomyces cerevisiae	CLI_12	UNKNOWN	UNDEFINED
ERR1308906	Saccharomyces cerevisiae	CLIB1412	Wine_and_vine	MSEA
ERR1308907	Saccharomyces cerevisiae	NPA03.1	Other_fermented_beverages	CENTRAL_AFRICA
ERR1308908	Saccharomyces cerevisiae	CLIB561	Other_fermented_beverages	WEST_EUROPE
ERR1308909	Saccharomyces cerevisiae	DBVPG1898	Wine_and_vine	MEDIT_EUROPE
ERR1308910	Saccharomyces cerevisiae	CLIB557	Other_fermented_beverages	WEST_EUROPE
ERR1308911	Saccharomyces cerevisiae	CLIB415	Wine_and_vine	TAIWAN
ERR1308912	Saccharomyces cerevisiae	RIB1002	Saké	JAPAN
ERR1308913	Saccharomyces cerevisiae	CEY615	Clinical	SOUTH_AMERICA
ERR1308914	Saccharomyces cerevisiae	MTF2553	Wine_and_vine	WEST_AFRICA
ERR1308915	Saccharomyces cerevisiae	YPS163_1b	Natural_isolate	NORTH_AMERICA
ERR1308916	Saccharomyces cerevisiae	D3742	UNKNOWN	WEST_EUROPE
ERR1308917	Saccharomyces cerevisiae	IL_01_b	Natural_isolate	NORTH_AMERICA
ERR1308918	Saccharomyces cerevisiae	M1.1	Other_fermented_beverages	SOUTH_AMERICA
ERR1308919	Saccharomyces cerevisiae	ni	UNKNOWN	UNDEFINED
ERR1308920	Saccharomyces cerevisiae	CBS1419	Wine_and_vine	WEST_AFRICA
ERR1308921	Saccharomyces cerevisiae	EXF-6761	Natural_isolate	MEDIT_EUROPE
ERR1308922	Saccharomyces cerevisiae	DBVPG1621-5A	Natural_isolate	IBERIA
ERR1308923	Saccharomyces cerevisiae	CBS1190	Wine_and_vine	CENTRAL_EUROPE
ERR1308924	Saccharomyces cerevisiae	CBS3000	Other_fermented_beverages	NORTH_EUROPE
ERR1308925	Saccharomyces cerevisiae	SM.8.8.BL1	Natural_isolate	SOUTH_AMERICA
ERR1308926	Saccharomyces cerevisiae	B-17	Wine_and_vine	CAUCASUS_NEAR_EAST
ERR1308927	Saccharomyces cerevisiae	DBVPG4695	Wine_and_vine	MEDIT_EUROPE
ERR1308928	Saccharomyces cerevisiae	YJM440_1b	Clinical	UNDEFINED
ERR1308929	Saccharomyces cerevisiae	PB14	Clinical	WEST_EUROPE
ERR1308930	Saccharomyces cerevisiae	EXF-4126	Wine_and_vine	MEDIT_EUROPE
ERR1308931	Saccharomyces cerevisiae	CCY_21-4-121	Natural_isolate	EASTERN_EUROPE
ERR1308932	Saccharomyces cerevisiae	DBVPG1841	UNKNOWN	EAST_AFRICA
ERR1308933	Saccharomyces cerevisiae	8-3	Wine_and_vine	CAUCASUS_NEAR_EAST
ERR1308934	Saccharomyces cerevisiae	CBS3093	UNKNOWN	IBERIA
ERR1308935	Saccharomyces cerevisiae	UC4	Wine_and_vine	CENTRAL_EUROPE
ERR1308936	Saccharomyces cerevisiae	YPS141	Natural_isolate	NORTH_AMERICA
ERR1308937	Saccharomyces cerevisiae	CBS6412	Saké	JAPAN
ERR1308938	Saccharomyces cerevisiae	CLQCA_10-620	Natural_isolate	SOUTH_AMERICA
ERR1308939	Saccharomyces cerevisiae	CBS423	Wine_and_vine	CENTRAL_EUROPE
ERR1308940	Saccharomyces cerevisiae	DBVPG4902	UNKNOWN	MEDIT_EUROPE
ERR1308941	Saccharomyces cerevisiae	ni	UNKNOWN	UNDEFINED
ERR1308942	Saccharomyces cerevisiae	CLI_4	UNKNOWN	UNDEFINED
ERR1308943	Saccharomyces cerevisiae	DBVPG6876	Wine_and_vine	NORTH_AMERICA
ERR1308944	Saccharomyces cerevisiae	Ba-215	Wine_and_vine	MEDIT_EUROPE
ERR1308945	Saccharomyces cerevisiae	CLQCA_09-001	Natural_isolate	SOUTH_AMERICA
ERR1308946	Saccharomyces cerevisiae	CLIB1077	Other_fermented_beverages	WEST_EUROPE
ERR1308947	Saccharomyces cerevisiae	DBVPG6880	Wine_and_vine	NORTH_AMERICA
ERR1308948	Saccharomyces cerevisiae	CLQCA_09-001	Beer	CENTRAL_AFRICA
ERR1308949	Saccharomyces cerevisiae	CBS2805	Wine_and_vine	EASTERN_EUROPE
ERR1308950	Saccharomyces cerevisiae	N38-4A	Natural_isolate	EASTERN_EUROPE
ERR1308951	Saccharomyces cerevisiae	DBVPG1339	Wine_and_vine	WEST_EUROPE
ERR1308952	Saccharomyces cerevisiae	C-6	Wine_and_vine	CAUCASUS_NEAR_EAST
ERR1308953	Saccharomyces cerevisiae	BJ20	Natural_isolate	CHINA
ERR1308954	Saccharomyces cerevisiae	DBVPG1555	UNKNOWN	MEDIT_EUROPE
ERR1308955	Saccharomyces cerevisiae	YPS139	Natural_isolate	NORTH_AMERICA
ERR1308956	Saccharomyces cerevisiae	CBS6914	Wine_and_vine	IBERIA
ERR1308957	Saccharomyces cerevisiae	CLIB562	Other_fermented_beverages	WEST_EUROPE
ERR1308958	Saccharomyces cerevisiae	EXF-7145	Natural_isolate	MEDIT_EUROPE
ERR1308959	Saccharomyces cerevisiae	FIMA_3	Wine_and_vine	MEDIT_EUROPE
ERR1308960	Saccharomyces cerevisiae	A-18	Beer	WEST_AFRICA
ERR1308961	Saccharomyces cerevisiae	DJ68	Other_fermented_beverages	EAST_AFRICA
ERR1308962	Saccharomyces cerevisiae	DBVPG1080	Wine_and_vine	MEDIT_EUROPE
ERR1308963	Saccharomyces cerevisiae	FTPW35	Other_fermented_beverages	WEST_AFRICA
ERR1308964	Saccharomyces cerevisiae	NCYC_1187	Beer	BRITAIN
ERR1308965	Saccharomyces cerevisiae	CEY649	Natural_isolate	SOUTH_AMERICA
ERR1308966	Saccharomyces cerevisiae	21-4-125	Natural_isolate	EASTERN_EUROPE
ERR1308967	Saccharomyces cerevisiae	CBS1196	Other_fermented_beverages	ISEA
ERR1308968	Saccharomyces cerevisiae	DBVPG1878	Wine_and_vine	MEDIT_EUROPE
ERR1308969	Saccharomyces cerevisiae	CLIB1070	Other_fermented_beverages	WEST_EUROPE
ERR1308970	Saccharomyces cerevisiae	DBVPG1832	Natural_isolate	UNDEFINED
ERR1308971	Saccharomyces cerevisiae	CLQCA_20-246	Natural_isolate	SOUTH_AMERICA
ERR1308972	Saccharomyces cerevisiae	CLQCA_19-011	Natural_isolate	SOUTH_AMERICA
ERR1308973	Saccharomyces cerevisiae	L-1194	Wine_and_vine	SOUTH_AMERICA
ERR1308974	Saccharomyces cerevisiae	CBS428a	UNKNOWN	UNDEFINED
ERR1308975	Saccharomyces cerevisiae	IY_03-5-26-5-1-1_(1)	Natural_isolate	NORTH_AMERICA
ERR1308976	Saccharomyces cerevisiae	EXF-6835	UNKNOWN	MEDIT_EUROPE
ERR1308977	Saccharomyces cerevisiae	C10.4	Natural_isolate	CENTRAL_AFRICA
ERR1308978	Saccharomyces cerevisiae	CECT10131	Natural_isolate	IBERIA
ERR1308979	Saccharomyces cerevisiae	CLIB227	Beer	WEST_EUROPE
ERR1308980	Saccharomyces cerevisiae	CBS1428	Bread	UNDEFINED
ERR1308981	Saccharomyces cerevisiae	SJ5L17	Natural_isolate	CENTRAL_EUROPE
ERR1308982	Saccharomyces cerevisiae	MTF2546	Wine_and_vine	WEST_AFRICA
ERR1308983	Saccharomyces cerevisiae	CBS7960	UNKNOWN	SOUTH_AMERICA
ERR1308984	Saccharomyces cerevisiae	CLIB1071	Other_fermented_beverages	WEST_EUROPE
ERR1308985	Saccharomyces cerevisiae	RIB1012	Saké	JAPAN
ERR1308986	Saccharomyces cerevisiae	CLQCA_13-023	Natural_isolate	SOUTH_AMERICA
ERR1308987	Saccharomyces cerevisiae	CBS1464	Clinical	CENTRAL_EUROPE
ERR1308988	Saccharomyces cerevisiae	CBS5112	Wine_and_vine	IBERIA
ERR1308989	Saccharomyces cerevisiae	DBVPG1975	Wine_and_vine	MEDIT_EUROPE
ERR1308990	Saccharomyces cerevisiae	324-6C	Bread	MSEA
ERR1308991	Saccharomyces cerevisiae	EXF-5248	Natural_isolate	MEDIT_EUROPE
ERR1308992	Saccharomyces cerevisiae	CBS2421	Natural_isolate	UNDEFINED
ERR1308993	Saccharomyces cerevisiae	YPS1000_1b	Natural_isolate	NORTH_AMERICA
ERR1308994	Saccharomyces cerevisiae	SGU89	Wine_and_vine	MEDIT_EUROPE
ERR1308995	Saccharomyces cerevisiae	LCBG-3D2	Other_fermented_beverages	CENTRAL_AMERICA
ERR1308996	Saccharomyces cerevisiae	HN6	Natural_isolate	CHINA
ERR1308997	Saccharomyces cerevisiae	CLIB563	Other_fermented_beverages	WEST_EUROPE
ERR1308998	Saccharomyces cerevisiae	DBVPG6350	UNKNOWN	NORTH_AMERICA
ERR1308999	Saccharomyces cerevisiae	YPS670	Natural_isolate	NORTH_AMERICA
ERR1309000	Saccharomyces cerevisiae	CBS2444	Other_fermented_beverages	NORTH_AMERICA
ERR1309001	Saccharomyces cerevisiae	997	Natural_isolate	CENTRAL_EUROPE
ERR1309002	Saccharomyces cerevisiae	CECT10711	Saké	JAPAN
ERR1309003	Saccharomyces cerevisiae	21-4-116	Natural_isolate	EASTERN_EUROPE
ERR1309004	Saccharomyces cerevisiae	MTF2552	Wine_and_vine	WEST_AFRICA
ERR1309005	Saccharomyces cerevisiae	CLI_5	UNKNOWN	UNDEFINED
ERR1309006	Saccharomyces cerevisiae	HN10	UNKNOWN	UNDEFINED
ERR1309007	Saccharomyces cerevisiae	A-14	Wine_and_vine	CAUCASUS_NEAR_EAST
ERR1309008	Saccharomyces cerevisiae	L-1183	Wine_and_vine	SOUTH_AMERICA
ERR1309009	Saccharomyces cerevisiae	DBVPG6874	Clinical	NORTH_AMERICA
ERR1309010	Saccharomyces cerevisiae	8-15	Wine_and_vine	CAUCASUS_NEAR_EAST
ERR1309011	Saccharomyces cerevisiae	RIB0003	Saké	JAPAN
ERR1309012	Saccharomyces cerevisiae	N493-2C	Natural_isolate	BRITAIN
ERR1309013	Saccharomyces cerevisiae	CLQCA_20-259	Natural_isolate	SOUTH_AMERICA
ERR1309014	Saccharomyces cerevisiae	CLIB548	Other_fermented_beverages	WEST_EUROPE
ERR1309015	Saccharomyces cerevisiae	#59	Natural_isolate	CAUCASUS_NEAR_EAST
ERR1309016	Saccharomyces cerevisiae	CLI_18	UNKNOWN	UNDEFINED
ERR1309017	Saccharomyces cerevisiae	DBVPG1619-4B	Natural_isolate	IBERIA
ERR1309018	Saccharomyces cerevisiae	CEY647	Natural_isolate	SOUTH_AMERICA
ERR1309019	Saccharomyces cerevisiae	CBS440	UNKNOWN	TAIWAN
ERR1309020	Saccharomyces cerevisiae	PW5_b	Other_fermented_beverages	CENTRAL_AFRICA
ERR1309021	Saccharomyces cerevisiae	RIB1015	Saké	JAPAN
ERR1309022	Saccharomyces cerevisiae	STG_3	UNKNOWN	UNDEFINED
ERR1309023	Saccharomyces cerevisiae	DBVPG1581	Wine_and_vine	MEDIT_EUROPE
ERR1309024	Saccharomyces cerevisiae	C-12	Wine_and_vine	CAUCASUS_NEAR_EAST
ERR1309025	Saccharomyces cerevisiae	CBS1250	Wine_and_vine	IBERIA
ERR1309026	Saccharomyces cerevisiae	DBVPG6693	Beer	WEST_EUROPE
ERR1309027	Saccharomyces cerevisiae	CLIB485	Other_fermented_beverages	WEST_EUROPE
ERR1309028	Saccharomyces cerevisiae	CBS7765	Natural_isolate	NORTH_EUROPE
ERR1309029	Saccharomyces cerevisiae	K12_2	Saké	JAPAN
ERR1309030	Saccharomyces cerevisiae	RIB1008	Saké	JAPAN
ERR1309031	Saccharomyces cerevisiae	DBVPG1616-1D	Natural_isolate	IBERIA
ERR1309032	Saccharomyces cerevisiae	N51-1A	Natural_isolate	EASTERN_EUROPE
ERR1309033	Saccharomyces cerevisiae	DBVPG3591_1b	Natural_isolate	UNDEFINED
ERR1309034	Saccharomyces cerevisiae	RIB1010	Saké	JAPAN
ERR1309035	Saccharomyces cerevisiae	CBS1582	Wine_and_vine	IBERIA
ERR1309036	Saccharomyces cerevisiae	Y5	Other_fermented_beverages	WEST_AFRICA
ERR1309037	Saccharomyces cerevisiae	DBVPG1622-8B	Natural_isolate	IBERIA
ERR1309038	Saccharomyces cerevisiae	CBS2165a	Beer	BRITAIN
ERR1309039	Saccharomyces cerevisiae	CLQCA_18-003	Natural_isolate	SOUTH_AMERICA
ERR1309040	Saccharomyces cerevisiae	CBS1480	Other_fermented_beverages	UNDEFINED
ERR1309041	Saccharomyces cerevisiae	CBS7963	UNKNOWN	SOUTH_AMERICA
ERR1309042	Saccharomyces cerevisiae	DBVPG1615	Wine_and_vine	IBERIA
ERR1309043	Saccharomyces cerevisiae	CLI_13	UNKNOWN	UNDEFINED
ERR1309044	Saccharomyces cerevisiae	B-4	Wine_and_vine	CAUCASUS_NEAR_EAST
ERR1309045	Saccharomyces cerevisiae	LCBG-3D4	Other_fermented_beverages	CENTRAL_AMERICA
ERR1309046	Saccharomyces cerevisiae	HE004	Clinical	SOUTH_AMERICA
ERR1309047	Saccharomyces cerevisiae	CBS2441	Other_fermented_beverages	UNDEFINED
ERR1309048	Saccharomyces cerevisiae	CLIB550	Other_fermented_beverages	WEST_EUROPE
ERR1309049	Saccharomyces cerevisiae	RIB6006	Saké	JAPAN
ERR1309050	Saccharomyces cerevisiae	L-475	Wine_and_vine	SOUTH_AMERICA
ERR1309051	Saccharomyces cerevisiae	YJM678_1b	Clinical	UNDEFINED
ERR1309052	Saccharomyces cerevisiae	2187	Natural_isolate	CENTRAL_EUROPE
ERR1309053	Saccharomyces cerevisiae	EXF-7145	Natural_isolate	MEDIT_EUROPE
ERR1309054	Saccharomyces cerevisiae	CBS1592	Wine_and_vine	ISEA
ERR1309055	Saccharomyces cerevisiae	RIB1001	Saké	JAPAN
ERR1309056	Saccharomyces cerevisiae	DBVPG1725	Wine_and_vine	IBERIA
ERR1309057	Saccharomyces cerevisiae	RIB6005	Saké	JAPAN
ERR1309058	Saccharomyces cerevisiae	DBVPG1163	Natural_isolate	MEDIT_EUROPE
ERR1309059	Saccharomyces cerevisiae	EXF-5869	Natural_isolate	UNDEFINED
ERR1309060	Saccharomyces cerevisiae	DBVPG1699	Wine_and_vine	IBERIA
ERR1309061	Saccharomyces cerevisiae	1	Natural_isolate	CENTRAL_EUROPE
ERR1309062	Saccharomyces cerevisiae	368428S	Clinical	BRITAIN
ERR1309063	Saccharomyces cerevisiae	SJ1L04	Natural_isolate	TAIWAN
ERR1309064	Saccharomyces cerevisiae	T7_b	Natural_isolate	NORTH_AMERICA
ERR1309065	Saccharomyces cerevisiae	CLI_21	UNKNOWN	UNDEFINED
ERR1309066	Saccharomyces cerevisiae	CBS2272	Other_fermented_beverages	WEST_EUROPE
ERR1309067	Saccharomyces cerevisiae	SA6-31	Wine_and_vine	MEDIT_EUROPE
ERR1309068	Saccharomyces cerevisiae	LCBG-3Y3	Other_fermented_beverages	CENTRAL_AMERICA
ERR1309069	Saccharomyces cerevisiae	CBS2270	Wine_and_vine	JAPAN
ERR1309070	Saccharomyces cerevisiae	RIB1005	Saké	JAPAN
ERR1309071	Saccharomyces cerevisiae	ni	UNKNOWN	UNDEFINED
ERR1309072	Saccharomyces cerevisiae	DBVPG1564	Wine_and_vine	MEDIT_EUROPE
ERR1309073	Saccharomyces cerevisiae	2	Natural_isolate	CENTRAL_EUROPE
ERR1309074	Saccharomyces cerevisiae	SBE-1C	Bread	NORTH_EUROPE
ERR1309075	Saccharomyces cerevisiae	1560	Natural_isolate	IBERIA
ERR1309076	Saccharomyces cerevisiae	CBS4454	Beer	SOUTH_AFRICA
ERR1309077	Saccharomyces cerevisiae	DBVPG1029	Wine_and_vine	MEDIT_EUROPE
ERR1309078	Saccharomyces cerevisiae	N163.01-5A	Natural_isolate	EASTERN_EUROPE
ERR1309079	Saccharomyces cerevisiae	#23	Natural_isolate	CAUCASUS_NEAR_EAST
ERR1309080	Saccharomyces cerevisiae	CBS1239	Other_fermented_beverages	UNDEFINED
ERR1309081	Saccharomyces cerevisiae	RIB6004	Saké	JAPAN
ERR1309082	Saccharomyces cerevisiae	DBVPG4186	Wine_and_vine	MEDIT_EUROPE
ERR1309083	Saccharomyces cerevisiae	DBVPG3924	Wine_and_vine	MEDIT_EUROPE
ERR1309084	Saccharomyces cerevisiae	3	Natural_isolate	CENTRAL_EUROPE
ERR1309085	Saccharomyces cerevisiae	CCY_21-4-93:6B	Natural_isolate	NORTH_ASIA
ERR1309086	Saccharomyces cerevisiae	#58	Natural_isolate	CAUCASUS_NEAR_EAST
ERR1309087	Saccharomyces cerevisiae	SGB1	Wine_and_vine	MSEA
ERR1309088	Saccharomyces cerevisiae	CBS1388a	UNKNOWN	UNDEFINED
ERR1309089	Saccharomyces cerevisiae	YPS1009_b	Natural_isolate	NORTH_AMERICA
ERR1309090	Saccharomyces cerevisiae	CLQCA_20-156	Natural_isolate	SOUTH_AMERICA
ERR1309091	Saccharomyces cerevisiae	A-9	Wine_and_vine	CAUCASUS_NEAR_EAST
ERR1309092	Saccharomyces cerevisiae	SJ6L01	Natural_isolate	TAIWAN
ERR1309093	Saccharomyces cerevisiae	HN10	UNKNOWN	UNDEFINED
ERR1309094	Saccharomyces cerevisiae	YJM434_1b	Clinical	UNDEFINED
ERR1309095	Saccharomyces cerevisiae	NCYC_2798	Clinical	CENTRAL_EUROPE
ERR1309096	Saccharomyces cerevisiae	EXF-5247	Natural_isolate	MEDIT_EUROPE
ERR1309097	Saccharomyces cerevisiae	#33	Natural_isolate	CAUCASUS_NEAR_EAST
ERR1309098	Saccharomyces cerevisiae	DBVPG6696	Wine_and_vine	EAST_AFRICA
ERR1309099	Saccharomyces cerevisiae	CLI_24	UNKNOWN	UNDEFINED
ERR1309100	Saccharomyces cerevisiae	N95-5-1A	Natural_isolate	NORTH_AMERICA
ERR1309101	Saccharomyces cerevisiae	CBS1394	Other_fermented_beverages	UNDEFINED
ERR1309102	Saccharomyces cerevisiae	WLP570	Beer	WEST_EUROPE
ERR1309103	Saccharomyces cerevisiae	RP.10.13	Natural_isolate	SOUTH_AMERICA
ERR1309104	Saccharomyces cerevisiae	B-13	Wine_and_vine	CAUCASUS_NEAR_EAST
ERR1309105	Saccharomyces cerevisiae	HE007	Clinical	SOUTH_AMERICA
ERR1309106	Saccharomyces cerevisiae	DBVPG1122	Wine_and_vine	MEDIT_EUROPE
ERR1309107	Saccharomyces cerevisiae	1216	UNKNOWN	IBERIA
ERR1309108	Saccharomyces cerevisiae	DBVPG1788_1b	Natural_isolate	NORTH_EUROPE
ERR1309109	Saccharomyces cerevisiae	DBVPG1661	Wine_and_vine	IBERIA
ERR1309110	Saccharomyces cerevisiae	CBS7961	UNKNOWN	SOUTH_AMERICA
ERR1309111	Saccharomyces cerevisiae	DBVPG1617-5A	Natural_isolate	IBERIA
ERR1309112	Saccharomyces cerevisiae	NPA06.1	Other_fermented_beverages	CENTRAL_AFRICA
ERR1309113	Saccharomyces cerevisiae	NPA05b1	Other_fermented_beverages	CENTRAL_AFRICA
ERR1309114	Saccharomyces cerevisiae	CBS1173	Natural_isolate	UNDEFINED
ERR1309115	Saccharomyces cerevisiae	B-24	Wine_and_vine	CAUCASUS_NEAR_EAST
ERR1309116	Saccharomyces cerevisiae	DBVPG1523	Wine_and_vine	MEDIT_EUROPE
ERR1309117	Saccharomyces cerevisiae	A-16	Wine_and_vine	CAUCASUS_NEAR_EAST
ERR1309118	Saccharomyces cerevisiae	DBVPG4905	Wine_and_vine	MEDIT_EUROPE
ERR1309119	Saccharomyces cerevisiae	YS19	Bread	ISEA
ERR1309120	Saccharomyces cerevisiae	SX3	Natural_isolate	CHINA
ERR1309121	Saccharomyces cerevisiae	SJ5L14	Natural_isolate	TAIWAN
ERR1309122	Saccharomyces cerevisiae	CLIB318_1	Bread	WEST_EUROPE
ERR1309123	Saccharomyces cerevisiae	SM.9.4.BR1	Natural_isolate	SOUTH_AMERICA
ERR1309124	Saccharomyces cerevisiae	NPA02-1	Other_fermented_beverages	CENTRAL_AFRICA
ERR1309125	Saccharomyces cerevisiae	CBS2444	Other_fermented_beverages	NORTH_AMERICA
ERR1309126	Saccharomyces cerevisiae	DBVPG1123	Wine_and_vine	MEDIT_EUROPE
ERR1309127	Saccharomyces cerevisiae	CBS8291	Natural_isolate	NORTH_EUROPE
ERR1309128	Saccharomyces cerevisiae	995	Beer	CENTRAL_EUROPE
ERR1309129	Saccharomyces cerevisiae	#60	Natural_isolate	CAUCASUS_NEAR_EAST
ERR1309130	Saccharomyces cerevisiae	DBVPG4460	Wine_and_vine	MEDIT_EUROPE
ERR1309131	Saccharomyces cerevisiae	CBS1252	Bread	WEST_EUROPE
ERR1309132	Saccharomyces cerevisiae	#63	Natural_isolate	CAUCASUS_NEAR_EAST
ERR1309133	Saccharomyces cerevisiae	SD-15	Bread	MEDIT_EUROPE
ERR1309134	Saccharomyces cerevisiae	SM.9.4.BR2	Natural_isolate	SOUTH_AMERICA
ERR1309135	Saccharomyces cerevisiae	CBS2909	Clinical	UNDEFINED
ERR1309136	Saccharomyces cerevisiae	ni	UNKNOWN	UNDEFINED
ERR1309137	Saccharomyces cerevisiae	CBS7959	UNKNOWN	SOUTH_AMERICA
ERR1309138	Saccharomyces cerevisiae	CLIB631	Other_fermented_beverages	WEST_EUROPE
ERR1309139	Saccharomyces cerevisiae	VNL3	UNKNOWN	MSEA
ERR1309140	Saccharomyces cerevisiae	RIB1003	Saké	JAPAN
ERR1309141	Saccharomyces cerevisiae	DBVPG1792	Natural_isolate	NORTH_EUROPE
ERR1309142	Saccharomyces cerevisiae	EXF-5046	Wine_and_vine	MEDIT_EUROPE
ERR1309143	Saccharomyces cerevisiae	SJ5L16	Natural_isolate	TAIWAN
ERR1309144	Saccharomyces cerevisiae	I14_1b	Wine_and_vine	MEDIT_EUROPE
ERR1309145	Saccharomyces cerevisiae	CBS1387	UNKNOWN	UNDEFINED
ERR1309146	Saccharomyces cerevisiae	CBS7957	UNKNOWN	SOUTH_AMERICA
ERR1309147	Saccharomyces cerevisiae	CLIB654	Beer	CENTRAL_AFRICA
ERR1309148	Saccharomyces cerevisiae	K13	Saké	JAPAN
ERR1309149	Saccharomyces cerevisiae	DJ74	Other_fermented_beverages	EAST_AFRICA
ERR1309150	Saccharomyces cerevisiae	Ksc73-2D	Natural_isolate	JAPAN
ERR1309151	Saccharomyces cerevisiae	B1	UNKNOWN	WEST_EUROPE
ERR1309152	Saccharomyces cerevisiae	MC5	Wine_and_vine	MEDIT_EUROPE
ERR1309153	Saccharomyces cerevisiae	DBVPG1795	Wine_and_vine	MEDIT_EUROPE
ERR1309154	Saccharomyces cerevisiae	Y10_1b	Natural_isolate	ISEA
ERR1309155	Saccharomyces cerevisiae	21-4-124	Natural_isolate	EASTERN_EUROPE
ERR1309156	Saccharomyces cerevisiae	UCD_40-255	Wine_and_vine	NORTH_AMERICA
ERR1309157	Saccharomyces cerevisiae	RP11.4.14	Natural_isolate	SOUTH_AMERICA
ERR1309158	Saccharomyces cerevisiae	DBVPG4297	Wine_and_vine	MEDIT_EUROPE
ERR1309159	Saccharomyces cerevisiae	K1_1	Saké	JAPAN
ERR1309160	Saccharomyces cerevisiae	CBS1508	Other_fermented_beverages	UNDEFINED
ERR1309161	Saccharomyces cerevisiae	CBS2421	Natural_isolate	UNDEFINED
ERR1309162	Saccharomyces cerevisiae	YPS154	Natural_isolate	NORTH_AMERICA
ERR1309163	Saccharomyces cerevisiae	CECT10331:9-1	Natural_isolate	IBERIA
ERR1309164	Saccharomyces cerevisiae	B9b-1	Bread	WEST_EUROPE
ERR1309165	Saccharomyces cerevisiae	N26-1-10:7-5(a)	Bread	WEST_AFRICA
ERR1309166	Saccharomyces cerevisiae	K10	Saké	JAPAN
ERR1309167	Saccharomyces cerevisiae	JCM_2985-4B	Wine_and_vine	MSEA
ERR1309168	Saccharomyces cerevisiae	DBVPG4317	Wine_and_vine	MEDIT_EUROPE
ERR1309169	Saccharomyces cerevisiae	UCD_40-49	Natural_isolate	UNDEFINED
ERR1309170	Saccharomyces cerevisiae	CBS2087	Natural_isolate	CHINA
ERR1309171	Saccharomyces cerevisiae	PR	Wine_and_vine	WEST_EUROPE
ERR1309172	Saccharomyces cerevisiae	DBVPG4686	Wine_and_vine	MEDIT_EUROPE
ERR1309173	Saccharomyces cerevisiae	CBS2807	Wine_and_vine	EASTERN_EUROPE
ERR1309174	Saccharomyces cerevisiae	NCYC_2780	Clinical	WEST_EUROPE
ERR1309175	Saccharomyces cerevisiae	DBVPG6695	Beer	WEST_EUROPE
ERR1309176	Saccharomyces cerevisiae	DBVPG1374	Natural_isolate	WEST_EUROPE
ERR1309177	Saccharomyces cerevisiae	HE006	Clinical	SOUTH_AMERICA
ERR1309178	Saccharomyces cerevisiae	K15	Saké	JAPAN
ERR1309179	Saccharomyces cerevisiae	RIB0007	Saké	JAPAN
ERR1309180	Saccharomyces cerevisiae	DBVPG4162	Wine_and_vine	MEDIT_EUROPE
ERR1309181	Saccharomyces cerevisiae	MTF2548	Wine_and_vine	WEST_AFRICA
ERR1309182	Saccharomyces cerevisiae	DBVPG1629	Wine_and_vine	IBERIA
ERR1309183	Saccharomyces cerevisiae	ho_SB	Wine_and_vine	WEST_EUROPE
ERR1309184	Saccharomyces cerevisiae	MTF2548	Natural_isolate	SOUTH_AMERICA
ERR1309185	Saccharomyces cerevisiae	CH11	Beer	WEST_AFRICA
ERR1309186	Saccharomyces cerevisiae	DBVPG1554	Wine_and_vine	MEDIT_EUROPE
ERR1309187	Saccharomyces cerevisiae	DBVPG1978	Wine_and_vine	EASTERN_EUROPE
ERR1309188	Saccharomyces cerevisiae	CLIB648	Other_fermented_beverages	WEST_EUROPE
ERR1309189	Saccharomyces cerevisiae	EM14S01-3B	Natural_isolate	TAIWAN
ERR1309190	Saccharomyces cerevisiae	UCD_05-780	Natural_isolate	NORTH_AMERICA
ERR1309191	Saccharomyces cerevisiae	CH02	Beer	WEST_AFRICA
ERR1309192	Saccharomyces cerevisiae	YJM421_b	Clinical	NORTH_AMERICA
ERR1309193	Saccharomyces cerevisiae	HE008	Clinical	SOUTH_AMERICA
ERR1309194	Saccharomyces cerevisiae	CLIB483_1b	Other_fermented_beverages	WEST_EUROPE
ERR1309195	Saccharomyces cerevisiae	RIB6003	Saké	JAPAN
ERR1309196	Saccharomyces cerevisiae	CCY_21-4-97	Natural_isolate	EASTERN_EUROPE
ERR1309197	Saccharomyces cerevisiae	BJ6	Natural_isolate	CHINA
ERR1309198	Saccharomyces cerevisiae	Ksc40-8A	Natural_isolate	JAPAN
ERR1309199	Saccharomyces cerevisiae	CLIB1414	Wine_and_vine	MSEA
ERR1309200	Saccharomyces cerevisiae	CBS2180	Wine_and_vine	MEDIT_EUROPE
ERR1309201	Saccharomyces cerevisiae	CBS2271	Wine_and_vine	WEST_EUROPE
ERR1309202	Saccharomyces cerevisiae	FTPW3	Other_fermented_beverages	WEST_AFRICA
ERR1309203	Saccharomyces cerevisiae	CLIB340	Bread	UNDEFINED
ERR1309204	Saccharomyces cerevisiae	EXF-5871	Other_fermented_beverages	MEDIT_EUROPE
ERR1309205	Saccharomyces cerevisiae	Lib73	Wine_and_vine	CAUCASUS_NEAR_EAST
ERR1309206	Saccharomyces cerevisiae	MC10	Wine_and_vine	MEDIT_EUROPE
ERR1309207	Saccharomyces cerevisiae	CLIB1085	Other_fermented_beverages	WEST_EUROPE
ERR1309208	Saccharomyces cerevisiae	21 ̶ 4 ̶ 99	Natural_isolate	EASTERN_EUROPE
ERR1309209	Saccharomyces cerevisiae	DBVPG1014	Wine_and_vine	MEDIT_EUROPE
ERR1309210	Saccharomyces cerevisiae	ni	UNKNOWN	UNDEFINED
ERR1309211	Saccharomyces cerevisiae	SA.10.1.VR4	Natural_isolate	SOUTH_AMERICA
ERR1309212	Saccharomyces cerevisiae	CLIB324_2	Bread	MSEA
ERR1309213	Saccharomyces cerevisiae	CLI_11	UNKNOWN	UNDEFINED
ERR1309214	Saccharomyces cerevisiae	DBVPG6878	Wine_and_vine	NORTH_AMERICA
ERR1309215	Saccharomyces cerevisiae	DBVPG1625	Wine_and_vine	IBERIA
ERR1309216	Saccharomyces cerevisiae	YJM428_1b	Clinical	NORTH_AMERICA
ERR1309217	Saccharomyces cerevisiae	CBS1230	Beer	WEST_EUROPE
ERR1309218	Saccharomyces cerevisiae	K5	Saké	JAPAN
ERR1309219	Saccharomyces cerevisiae	Lib39	Wine_and_vine	CAUCASUS_NEAR_EAST
ERR1309220	Saccharomyces cerevisiae	VF8_(6)	Natural_isolate	SOUTH_AMERICA
ERR1309221	Saccharomyces cerevisiae	CCY_21-4-120	Natural_isolate	EASTERN_EUROPE
ERR1309222	Saccharomyces cerevisiae	CLQCA_20-248	Natural_isolate	SOUTH_AMERICA
ERR1309223	Saccharomyces cerevisiae	DBVPG1973	Wine_and_vine	MEDIT_EUROPE
ERR1309224	Saccharomyces cerevisiae	CLQCA_20-221	Natural_isolate	SOUTH_AMERICA
ERR1309225	Saccharomyces cerevisiae	WLP099	Beer	BRITAIN
ERR1309226	Saccharomyces cerevisiae	CLI_16	UNKNOWN	UNDEFINED
ERR1309227	Saccharomyces cerevisiae	21-4-122	Natural_isolate	EASTERN_EUROPE
ERR1309228	Saccharomyces cerevisiae	SC2-37	Wine_and_vine	MEDIT_EUROPE
ERR1309229	Saccharomyces cerevisiae	MAJ_A	Natural_isolate	EAST_AFRICA
ERR1309230	Saccharomyces cerevisiae	CLIB558	Other_fermented_beverages	UNDEFINED
ERR1309231	Saccharomyces cerevisiae	NPA07.1	Other_fermented_beverages	UNDEFINED
ERR1309232	Saccharomyces cerevisiae	CEY624	Clinical	UNDEFINED
ERR1309233	Saccharomyces cerevisiae	NCYC_88	Beer	UNDEFINED
ERR1309234	Saccharomyces cerevisiae	STG_1	UNKNOWN	UNDEFINED
ERR1309235	Saccharomyces cerevisiae	CH06	Beer	UNDEFINED
ERR1309236	Saccharomyces cerevisiae	CCY_21-4-98	Natural_isolate	UNDEFINED
ERR1309237	Saccharomyces cerevisiae	CLIB272_2	Beer	UNDEFINED
ERR1309238	Saccharomyces cerevisiae	SG60	Wine_and_vine	UNDEFINED
ERR1309239	Saccharomyces cerevisiae	Lx2	UNKNOWN	UNDEFINED
ERR1309240	Saccharomyces cerevisiae	CBS5635	Wine_and_vine	UNDEFINED
ERR1309241	Saccharomyces cerevisiae	CBS3013	Wine_and_vine	UNDEFINED
ERR1309242	Saccharomyces cerevisiae	YJM653_1b	Clinical	UNDEFINED
ERR1309243	Saccharomyces cerevisiae	HN10	UNKNOWN	UNDEFINED
ERR1309244	Saccharomyces cerevisiae	DBVPG6302	UNKNOWN	UNDEFINED
ERR1309245	Saccharomyces cerevisiae	DBVPG1107	Wine_and_vine	UNDEFINED
ERR1309246	Saccharomyces cerevisiae	DBVPG1594	Wine_and_vine	UNDEFINED
ERR1309247	Saccharomyces cerevisiae	DBVPG1127	Wine_and_vine	UNDEFINED
ERR1309248	Saccharomyces cerevisiae	N19-1C	Natural_isolate	UNDEFINED
ERR1309249	Saccharomyces cerevisiae	DBVPG1895	Wine_and_vine	UNDEFINED
ERR1309250	Saccharomyces cerevisiae	DBVPG1074	Wine_and_vine	UNDEFINED
ERR1309251	Saccharomyces cerevisiae	#36	Natural_isolate	UNDEFINED
ERR1309252	Saccharomyces cerevisiae	YJM984	Clinical	UNDEFINED
ERR1309253	Saccharomyces cerevisiae	RIB1014	Saké	UNDEFINED
ERR1309254	Saccharomyces cerevisiae	DBVPG1861	Natural_isolate	UNDEFINED
ERR1309255	Saccharomyces cerevisiae	FTPW32	Other_fermented_beverages	UNDEFINED
ERR1309256	Saccharomyces cerevisiae	2162	Natural_isolate	UNDEFINED
ERR1309257	Saccharomyces cerevisiae	CECT1478	Wine_and_vine	UNDEFINED
ERR1309258	Saccharomyces cerevisiae	CBS1594	Natural_isolate	UNDEFINED
ERR1309259	Saccharomyces cerevisiae	CBS382	Beer	UNDEFINED
ERR1309260	Saccharomyces cerevisiae	21-4-105	Natural_isolate	UNDEFINED
ERR1309261	Saccharomyces cerevisiae	DBVPG6295	Wine_and_vine	UNDEFINED
ERR1309262	Saccharomyces cerevisiae	CBS5378	UNKNOWN	UNDEFINED
ERR1309263	Saccharomyces cerevisiae	2698	Clinical	UNDEFINED
ERR1309264	Saccharomyces cerevisiae	SA.9.4.VL4	Natural_isolate	UNDEFINED
ERR1309265	Saccharomyces cerevisiae	CLI_7	UNKNOWN	UNDEFINED
ERR1309266	Saccharomyces cerevisiae	DBVPG1085	Wine_and_vine	UNDEFINED
ERR1309267	Saccharomyces cerevisiae	906	Natural_isolate	UNDEFINED
ERR1309268	Saccharomyces cerevisiae	YJM145_b	Clinical	UNDEFINED
ERR1309269	Saccharomyces cerevisiae	HE001	Clinical	UNDEFINED
ERR1309270	Saccharomyces cerevisiae	ATCC_66348-1D	Natural_isolate	UNDEFINED
ERR1309271	Saccharomyces cerevisiae	CBS1487	Beer	UNDEFINED
ERR1309272	Saccharomyces cerevisiae	DBVPG1719	Wine_and_vine	UNDEFINED
ERR1309273	Saccharomyces cerevisiae	CBS1479	Wine_and_vine	UNDEFINED
ERR1309274	Saccharomyces cerevisiae	EXF-5734	UNKNOWN	UNDEFINED
ERR1309275	Saccharomyces cerevisiae	CLIB1062	Other_fermented_beverages	UNDEFINED
ERR1309276	Saccharomyces cerevisiae	CLIB1072	Other_fermented_beverages	UNDEFINED
ERR1309277	Saccharomyces cerevisiae	RIB1011	Saké	UNDEFINED
ERR1309278	Saccharomyces cerevisiae	RIB1006	Saké	UNDEFINED
ERR1309279	Saccharomyces cerevisiae	#05	Natural_isolate	UNDEFINED
ERR1309280	Saccharomyces cerevisiae	4LBI-3	Wine_and_vine	UNDEFINED
ERR1309281	Saccharomyces cerevisiae	Lib52	Wine_and_vine	UNDEFINED
ERR1309282	Saccharomyces cerevisiae	2680	Clinical	UNDEFINED
ERR1309283	Saccharomyces cerevisiae	YJM339	Clinical	UNDEFINED
ERR1309284	Saccharomyces cerevisiae	SG4	UNKNOWN	UNDEFINED
ERR1309285	Saccharomyces cerevisiae	DBVPG1078	Wine_and_vine	UNDEFINED
ERR1309286	Saccharomyces cerevisiae	C-3	Wine_and_vine	UNDEFINED
ERR1309287	Saccharomyces cerevisiae	SM.8.2.C13	Natural_isolate	UNDEFINED
ERR1309288	Saccharomyces cerevisiae	CBS4734	Natural_isolate	UNDEFINED
ERR1309289	Saccharomyces cerevisiae	PB11	Clinical	UNDEFINED
ERR1309290	Saccharomyces cerevisiae	DBVPG1880	Wine_and_vine	UNDEFINED
ERR1309291	Saccharomyces cerevisiae	Safale_S40	Beer	UNDEFINED
ERR1309292	Saccharomyces cerevisiae	M1	Wine_and_vine	UNDEFINED
ERR1309293	Saccharomyces cerevisiae	EXF-5284	Natural_isolate	UNDEFINED
ERR1309294	Saccharomyces cerevisiae	SM.9.1.BL7	Natural_isolate	UNDEFINED
ERR1309295	Saccharomyces cerevisiae	PB94	Natural_isolate	UNDEFINED
ERR1309296	Saccharomyces cerevisiae	YS15	Bread	UNDEFINED
ERR1309297	Saccharomyces cerevisiae	CBS1236-a	Bread	UNDEFINED
ERR1309298	Saccharomyces cerevisiae	MTF2556	Wine_and_vine	UNDEFINED
ERR1309299	Saccharomyces cerevisiae	Win-8B	Beer	UNDEFINED
ERR1309300	Saccharomyces cerevisiae	CBS1171	Beer	UNDEFINED
ERR1309301	Saccharomyces cerevisiae	PB12	Clinical	UNDEFINED
ERR1309302	Saccharomyces cerevisiae	DBVPG1632	Wine_and_vine	UNDEFINED
ERR1309303	Saccharomyces cerevisiae	B9c-1	Bread	UNDEFINED
ERR1309304	Saccharomyces cerevisiae	77	Bread	UNDEFINED
ERR1309305	Saccharomyces cerevisiae	CBS3093_1b	UNKNOWN	UNDEFINED
ERR1309306	Saccharomyces cerevisiae	HE013	Clinical	UNDEFINED
ERR1309307	Saccharomyces cerevisiae	2644	Clinical	UNDEFINED
ERR1309308	Saccharomyces cerevisiae	ni	UNKNOWN	UNDEFINED
ERR1309309	Saccharomyces cerevisiae	DBVPG1960	Wine_and_vine	UNDEFINED
ERR1309310	Saccharomyces cerevisiae	DBVPG6223	Wine_and_vine	UNDEFINED
ERR1309311	Saccharomyces cerevisiae	HN10	UNKNOWN	UNDEFINED
ERR1309312	Saccharomyces cerevisiae	UCD_40-248	Wine_and_vine	UNDEFINED
ERR1309313	Saccharomyces cerevisiae	CECT1462	Beer	UNDEFINED
ERR1309314	Saccharomyces cerevisiae	CBS1248	Beer	UNDEFINED
ERR1309315	Saccharomyces cerevisiae	DBVPG1490	Wine_and_vine	UNDEFINED
ERR1309316	Saccharomyces cerevisiae	A-12	Wine_and_vine	UNDEFINED
ERR1309317	Saccharomyces cerevisiae	CBS4667	Wine_and_vine	UNDEFINED
ERR1309318	Saccharomyces cerevisiae	CBS8292	Natural_isolate	UNDEFINED
ERR1309319	Saccharomyces cerevisiae	DBVPG1790	Natural_isolate	UNDEFINED
ERR1309320	Saccharomyces cerevisiae	21-4-103	Natural_isolate	UNDEFINED
ERR1309321	Saccharomyces cerevisiae	646-3B	Bread	UNDEFINED
ERR1309322	Saccharomyces cerevisiae	HN10	UNKNOWN	UNDEFINED
ERR1309323	Saccharomyces cerevisiae	DBVPG4651	Natural_isolate	UNDEFINED
ERR1309324	Saccharomyces cerevisiae	UWOPS03-429.1	Natural_isolate	UNDEFINED
ERR1309325	Saccharomyces cerevisiae	M5	Wine_and_vine	UNDEFINED
ERR1309326	Saccharomyces cerevisiae	TayTa	UNKNOWN	UNDEFINED
ERR1309327	Saccharomyces cerevisiae	CBS7764	Natural_isolate	UNDEFINED
ERR1309328	Saccharomyces cerevisiae	DBVPG1076	Wine_and_vine	UNDEFINED
ERR1309329	Saccharomyces cerevisiae	SA.1.5.	Natural_isolate	UNDEFINED
ERR1309330	Saccharomyces cerevisiae	CLIB1040	Other_fermented_beverages	UNDEFINED
ERR1309331	Saccharomyces cerevisiae	N37-1A	Natural_isolate	UNDEFINED
ERR1309332	Saccharomyces cerevisiae	HE020	Clinical	UNDEFINED
ERR1309333	Saccharomyces cerevisiae	CH10	Beer	UNDEFINED
ERR1309334	Saccharomyces cerevisiae	UCD_06-645	Natural_isolate	UNDEFINED
ERR1309335	Saccharomyces cerevisiae	ES2M03	Natural_isolate	UNDEFINED
ERR1309336	Saccharomyces cerevisiae	LCBG-4Y3	Other_fermented_beverages	UNDEFINED
ERR1309337	Saccharomyces cerevisiae	HE011	Clinical	UNDEFINED
ERR1309338	Saccharomyces cerevisiae	DBVPG1918	Wine_and_vine	UNDEFINED
ERR1309339	Saccharomyces cerevisiae	SA.9.2.BL3	Natural_isolate	UNDEFINED
ERR1309340	Saccharomyces cerevisiae	CLI_23	UNKNOWN	UNDEFINED
ERR1309341	Saccharomyces cerevisiae	NCYC_2925	Clinical	UNDEFINED
ERR1309342	Saccharomyces cerevisiae	CBS4455	Beer	UNDEFINED
ERR1309343	Saccharomyces cerevisiae	1 ̶ 9	Wine_and_vine	UNDEFINED
ERR1309344	Saccharomyces cerevisiae	CLIB1060	Other_fermented_beverages	UNDEFINED
ERR1309345	Saccharomyces cerevisiae	CBS5835	Wine_and_vine	UNDEFINED
ERR1309346	Saccharomyces cerevisiae	SM.8.7.L8	Natural_isolate	UNDEFINED
ERR1309347	Saccharomyces cerevisiae	SJ7L01	Natural_isolate	UNDEFINED
ERR1309348	Saccharomyces cerevisiae	#35	Natural_isolate	UNDEFINED
ERR1309349	Saccharomyces cerevisiae	HN15	Natural_isolate	UNDEFINED
ERR1309350	Saccharomyces cerevisiae	E4	Wine_and_vine	UNDEFINED
ERR1309351	Saccharomyces cerevisiae	UCD_40-346	Natural_isolate	UNDEFINED
ERR1309352	Saccharomyces cerevisiae	ZP_567	Natural_isolate	UNDEFINED
ERR1309353	Saccharomyces cerevisiae	RIB0001	Saké	UNDEFINED
ERR1309354	Saccharomyces cerevisiae	L-319	Wine_and_vine	UNDEFINED
ERR1309355	Saccharomyces cerevisiae	CBS462	Wine_and_vine	UNDEFINED
ERR1309356	Saccharomyces cerevisiae	CLI_1	UNKNOWN	UNDEFINED
ERR1309357	Saccharomyces cerevisiae	SA.10.1.VL1	Natural_isolate	UNDEFINED
ERR1309358	Saccharomyces cerevisiae	N134:7-1(a)	Bread	UNDEFINED
ERR1309359	Saccharomyces cerevisiae	YPS133	Natural_isolate	UNDEFINED
ERR1309360	Saccharomyces cerevisiae	DBVPG1125	Wine_and_vine	UNDEFINED
ERR1309361	Saccharomyces cerevisiae	CBS1540	Natural_isolate	UNDEFINED
ERR1309362	Saccharomyces cerevisiae	CLIB559	Other_fermented_beverages	UNDEFINED
ERR1309363	Saccharomyces cerevisiae	S8BM-30-2D	Natural_isolate	UNDEFINED
ERR1309364	Saccharomyces cerevisiae	CBS6505	Beer	UNDEFINED
ERR1309365	Saccharomyces cerevisiae	CLIB555	Other_fermented_beverages	UNDEFINED
ERR1309366	Saccharomyces cerevisiae	908	Other_fermented_beverages	UNDEFINED
ERR1309367	Saccharomyces cerevisiae	UCD_40-235	Wine_and_vine	UNDEFINED
ERR1309368	Saccharomyces cerevisiae	CBS4054	Wine_and_vine	UNDEFINED
ERR1309369	Saccharomyces cerevisiae	CBS2808	Wine_and_vine	UNDEFINED
ERR1309370	Saccharomyces cerevisiae	HN16	Natural_isolate	UNDEFINED
ERR1309371	Saccharomyces cerevisiae	EXF-5295	Wine_and_vine	UNDEFINED
ERR1309372	Saccharomyces cerevisiae	MTF2550	Wine_and_vine	UNDEFINED
ERR1309373	Saccharomyces cerevisiae	ni	UNKNOWN	UNDEFINED
ERR1309374	Saccharomyces cerevisiae	DBVPG6877	Wine_and_vine	UNDEFINED
ERR1309375	Saccharomyces cerevisiae	M.14.1	Other_fermented_beverages	UNDEFINED
ERR1309376	Saccharomyces cerevisiae	UWOPS83-883-2	Natural_isolate	UNDEFINED
ERR1309377	Saccharomyces cerevisiae	DBVPG6694	Beer	UNDEFINED
ERR1309378	Saccharomyces cerevisiae	YS22(E)	Bread	UNDEFINED
ERR1309379	Saccharomyces cerevisiae	SM8.3.M5	Natural_isolate	UNDEFINED
ERR1309380	Saccharomyces cerevisiae	UWOPS03-461.4	Natural_isolate	UNDEFINED
ERR1309381	Saccharomyces cerevisiae	WLP013	UNKNOWN	UNDEFINED
ERR1309382	Saccharomyces cerevisiae	DJ66	Other_fermented_beverages	UNDEFINED
ERR1309383	Saccharomyces cerevisiae	M6	Wine_and_vine	UNDEFINED
ERR1309384	Saccharomyces cerevisiae	CLIB653	Beer	UNDEFINED
ERR1309385	Saccharomyces cerevisiae	SJ5L13	Natural_isolate	UNDEFINED
ERR1309386	Saccharomyces cerevisiae	Lib61	Wine_and_vine	UNDEFINED
ERR1309387	Saccharomyces cerevisiae	SM.9.1.AL1	Natural_isolate	UNDEFINED
ERR1309388	Saccharomyces cerevisiae	MTF2557	Wine_and_vine	UNDEFINED
ERR1309389	Saccharomyces cerevisiae	EXF-5297	Natural_isolate	UNDEFINED
ERR1309390	Saccharomyces cerevisiae	CLQCA_10-027;	Natural_isolate	UNDEFINED
ERR1309391	Saccharomyces cerevisiae	DBVPG1994	Wine_and_vine	UNDEFINED
ERR1309392	Saccharomyces cerevisiae	CLIB561	Other_fermented_beverages	UNDEFINED
ERR1309393	Saccharomyces cerevisiae	WLP001	UNKNOWN	UNDEFINED
ERR1309394	Saccharomyces cerevisiae	DBVPG1596	Wine_and_vine	UNDEFINED
ERR1309395	Saccharomyces cerevisiae	YJM990	Clinical	UNDEFINED
ERR1309396	Saccharomyces cerevisiae	CEY618	Clinical	UNDEFINED
ERR1309397	Saccharomyces cerevisiae	DBVPG1626	Wine_and_vine	UNDEFINED
ERR1309398	Saccharomyces cerevisiae	Lib70	Wine_and_vine	UNDEFINED
ERR1309399	Saccharomyces cerevisiae	DBVPG1126	Wine_and_vine	UNDEFINED
ERR1309400	Saccharomyces cerevisiae	K14	Saké	UNDEFINED
ERR1309401	Saccharomyces cerevisiae	DBVPG1976	Wine_and_vine	UNDEFINED
ERR1309402	Saccharomyces cerevisiae	CLIB562	Other_fermented_beverages	UNDEFINED
ERR1309403	Saccharomyces cerevisiae	384103A	Clinical	UNDEFINED
ERR1309404	Saccharomyces cerevisiae	YS11(E)	Bread	UNDEFINED
ERR1309405	Saccharomyces cerevisiae	ATCC_38618:2-2	Natural_isolate	UNDEFINED
ERR1309406	Saccharomyces cerevisiae	CBS7958	UNKNOWN	UNDEFINED
ERR1309407	Saccharomyces cerevisiae	CLI_9	UNKNOWN	UNDEFINED
ERR1309408	Saccharomyces cerevisiae	CLIB630	Other_fermented_beverages	UNDEFINED
ERR1309409	Saccharomyces cerevisiae	DBVPG2166	Wine_and_vine	UNDEFINED
ERR1309410	Saccharomyces cerevisiae	CBS2806a	Wine_and_vine	UNDEFINED
ERR1309411	Saccharomyces cerevisiae	CECT10351-1B	Natural_isolate	UNDEFINED
ERR1309412	Saccharomyces cerevisiae	CBS439	Wine_and_vine	UNDEFINED
ERR1309413	Saccharomyces cerevisiae	ERR1309413	Clinical	UNDEFINED
ERR1309414	Saccharomyces cerevisiae	YJM320b	Clinical	UNDEFINED
ERR1309416	Saccharomyces cerevisiae	Y9J_1b	UNKNOWN	UNDEFINED
ERR1309417	Saccharomyces cerevisiae	CLIB1083	Other_fermented_beverages	UNDEFINED
ERR1309418	Saccharomyces cerevisiae	CD7-9Sv2	Wine_and_vine	UNDEFINED
ERR1309419	Saccharomyces cerevisiae	CLI_8	UNKNOWN	UNDEFINED
ERR1309420	Saccharomyces cerevisiae	CBS6503	Beer	UNDEFINED
ERR1309421	Saccharomyces cerevisiae	CBS4255	Clinical	UNDEFINED
ERR1309422	Saccharomyces cerevisiae	CBS1254	Bread	UNDEFINED
ERR1309423	Saccharomyces cerevisiae	ERR1309423	Other_fermented_beverages	UNDEFINED
ERR1309424	Saccharomyces cerevisiae	RP11.4.11	Natural_isolate	UNDEFINED
ERR1309425	Saccharomyces cerevisiae	DBVPG1984	Wine_and_vine	UNDEFINED
ERR1309426	Saccharomyces cerevisiae	CLIB649	Other_fermented_beverages	UNDEFINED
ERR1309427	Saccharomyces cerevisiae	Y55_1b	Wine_and_vine	UNDEFINED
ERR1309428	Saccharomyces cerevisiae	DBVPG1105	Wine_and_vine	UNDEFINED
ERR1309429	Saccharomyces cerevisiae	EM93_3	Natural_isolate	UNDEFINED
ERR1309430	Saccharomyces cerevisiae	CLQCA_10-619	Natural_isolate	UNDEFINED
ERR1309431	Saccharomyces cerevisiae	CLIB413_1b	Wine_and_vine	UNDEFINED
ERR1309432	Saccharomyces cerevisiae	CLIB552	Other_fermented_beverages	UNDEFINED
ERR1309433	Saccharomyces cerevisiae	WLP039	UNKNOWN	UNDEFINED
ERR1309434	Saccharomyces cerevisiae	UCD_09-448	Natural_isolate	UNDEFINED
ERR1309435	Saccharomyces cerevisiae	Lib54	Wine_and_vine	UNDEFINED
ERR1309436	Saccharomyces cerevisiae	CLI_15	UNKNOWN	UNDEFINED
ERR1309437	Saccharomyces cerevisiae	CBS1460	Wine_and_vine	UNDEFINED
ERR1309438	Saccharomyces cerevisiae	CBS1463	Beer	UNDEFINED
ERR1309439	Saccharomyces cerevisiae	CEY653	Natural_isolate	UNDEFINED
ERR1309440	Saccharomyces cerevisiae	CCY_21-4-106	Natural_isolate	UNDEFINED
ERR1309441	Saccharomyces cerevisiae	N3.00-7A	Wine_and_vine	UNDEFINED
ERR1309442	Saccharomyces cerevisiae	CLQCA_04-021	Natural_isolate	UNDEFINED
ERR1309443	Saccharomyces cerevisiae	YPS615	Natural_isolate	UNDEFINED
ERR1309444	Saccharomyces cerevisiae	CBS1385	Bread	UNDEFINED
ERR1309445	Saccharomyces cerevisiae	CLQCA_10-386	Beer	UNDEFINED
ERR1309446	Saccharomyces cerevisiae	CLIB554	Other_fermented_beverages	UNDEFINED
ERR1309447	Saccharomyces cerevisiae	CBS400	Other_fermented_beverages	UNDEFINED
ERR1309448	Saccharomyces cerevisiae	YPS143	Natural_isolate	UNDEFINED
ERR1309449	Saccharomyces cerevisiae	N159.01-2B	Natural_isolate	UNDEFINED
ERR1309450	Saccharomyces cerevisiae	CBS2888_1b	Natural_isolate	UNDEFINED
ERR1309451	Saccharomyces cerevisiae	YJM454_1b	Clinical	UNDEFINED
ERR1309452	Saccharomyces cerevisiae	CLIB409	Natural_isolate	UNDEFINED
ERR1309453	Saccharomyces cerevisiae	CLI_10	UNKNOWN	UNDEFINED
ERR1309454	Saccharomyces cerevisiae	DBVPG3051	Wine_and_vine	UNDEFINED
ERR1309455	Saccharomyces cerevisiae	CBS1192	Wine_and_vine	UNDEFINED
ERR1309456	Saccharomyces cerevisiae	CBS1398	Natural_isolate	UNDEFINED
ERR1309457	Saccharomyces cerevisiae	CBS2966a	Other_fermented_beverages	UNDEFINED
ERR1309458	Saccharomyces cerevisiae	YPS129	Natural_isolate	UNDEFINED
ERR1309459	Saccharomyces cerevisiae	Y3_1b	Other_fermented_beverages	UNDEFINED
ERR1309460	Saccharomyces cerevisiae	B10-1	Bread	UNDEFINED
ERR1309461	Saccharomyces cerevisiae	RR1a	UNKNOWN	UNDEFINED
ERR1309462	Saccharomyces cerevisiae	CLI_2	UNKNOWN	UNDEFINED
ERR1309463	Saccharomyces cerevisiae	RP11.4.1	Natural_isolate	UNDEFINED
ERR1309464	Saccharomyces cerevisiae	CECT10497	UNKNOWN	UNDEFINED
ERR1309465	Saccharomyces cerevisiae	SA.9.4.BR2	Natural_isolate	UNDEFINED
ERR1309466	Saccharomyces cerevisiae	DBVPG1339_1b	Wine_and_vine	UNDEFINED
ERR1309467	Saccharomyces cerevisiae	CEY623	Clinical	UNDEFINED
ERR1309468	Saccharomyces cerevisiae	WLP090	Beer	UNDEFINED
ERR1309469	Saccharomyces cerevisiae	2720	Clinical	UNDEFINED
ERR1309470	Saccharomyces cerevisiae	FTPW4	Other_fermented_beverages	UNDEFINED
ERR1309471	Saccharomyces cerevisiae	CBS457	Wine_and_vine	UNDEFINED
ERR1309472	Saccharomyces cerevisiae	CBS1194	Wine_and_vine	UNDEFINED
ERR1309473	Saccharomyces cerevisiae	L-846	Wine_and_vine	UNDEFINED
ERR1309474	Saccharomyces cerevisiae	DBVPG1608	Wine_and_vine	UNDEFINED
ERR1309475	Saccharomyces cerevisiae	DBVPG1108	Wine_and_vine	UNDEFINED
ERR1309476	Saccharomyces cerevisiae	DBVPG1659	Wine_and_vine	UNDEFINED
ERR1309477	Saccharomyces cerevisiae	CLIB547	Other_fermented_beverages	UNDEFINED
ERR1309478	Saccharomyces cerevisiae	DBVPG1685	Wine_and_vine	UNDEFINED
ERR1309479	Saccharomyces cerevisiae	PB137	Wine_and_vine	UNDEFINED
ERR1309480	Saccharomyces cerevisiae	DBVPG1580	Wine_and_vine	UNDEFINED
ERR1309481	Saccharomyces cerevisiae	CBS6333	Natural_isolate	UNDEFINED
ERR1309482	Saccharomyces cerevisiae	CBS1590	Wine_and_vine	UNDEFINED
ERR1309483	Saccharomyces cerevisiae	CECT10109_1b	Natural_isolate	UNDEFINED
ERR1309484	Saccharomyces cerevisiae	CBS7903	Other_fermented_beverages	UNDEFINED
ERR1309485	Saccharomyces cerevisiae	CLIB1410	Wine_and_vine	UNDEFINED
ERR1309486	Saccharomyces cerevisiae	CBS1479	Wine_and_vine	UNDEFINED
ERR1309487	Saccharomyces cerevisiae	RM11-1a	Wine_and_vine	UNDEFINED
ERR1309488	Saccharomyces cerevisiae	EXF-7197	Natural_isolate	UNDEFINED
ERR1309489	Saccharomyces cerevisiae	L-1201	Wine_and_vine	UNDEFINED
ERR1309490	Saccharomyces cerevisiae	Y1	Natural_isolate	UNDEFINED
ERR1309491	Saccharomyces cerevisiae	CLIB1059	Other_fermented_beverages	UNDEFINED
ERR1309492	Saccharomyces cerevisiae	VL5	Wine_and_vine	UNDEFINED
ERR1309493	Saccharomyces cerevisiae	NPA05a1	Other_fermented_beverages	UNDEFINED
ERR1309494	Saccharomyces cerevisiae	CLIB326_1	Bread	UNDEFINED
ERR1309495	Saccharomyces cerevisiae	L-1191	Wine_and_vine	UNDEFINED
ERR1309496	Saccharomyces cerevisiae	YPS163	Natural_isolate	UNDEFINED
ERR1309497	Saccharomyces cerevisiae	RP.10.4	Natural_isolate	UNDEFINED
ERR1309498	Saccharomyces cerevisiae	CECT10120	Natural_isolate	UNDEFINED
ERR1309499	Saccharomyces cerevisiae	CBS3081	UNKNOWN	UNDEFINED
ERR1309500	Saccharomyces cerevisiae	CEY650	Natural_isolate	UNDEFINED
ERR1309501	Saccharomyces cerevisiae	DBVPG3100	Wine_and_vine	UNDEFINED
ERR1309502	Saccharomyces cerevisiae	DBVPG5836	Natural_isolate	UNDEFINED
ERR1309503	Saccharomyces cerevisiae	CLIB560	Other_fermented_beverages	UNDEFINED
ERR1309504	Saccharomyces cerevisiae	DJ71	Other_fermented_beverages	UNDEFINED
ERR1309505	Saccharomyces cerevisiae	DBVPG1145	Wine_and_vine	UNDEFINED
ERR1309506	Saccharomyces cerevisiae	L-1198	Wine_and_vine	UNDEFINED
ERR1309507	Saccharomyces cerevisiae	CLQCA_02-003	UNKNOWN	UNDEFINED
ERR1309508	Saccharomyces cerevisiae	RIB6009	Saké	UNDEFINED
ERR1309509	Saccharomyces cerevisiae	CBS6413	Saké	UNDEFINED
ERR1309510	Saccharomyces cerevisiae	A-19	Wine_and_vine	UNDEFINED
ERR1309511	Saccharomyces cerevisiae	CBS4903	UNKNOWN	UNDEFINED
ERR1309512	Saccharomyces cerevisiae	CBS1782	Beer	UNDEFINED
ERR1309513	Saccharomyces cerevisiae	CBS2183	Wine_and_vine	UNDEFINED
ERR1309514	Saccharomyces cerevisiae	CLQCA_20-060	Natural_isolate	UNDEFINED
ERR1309515	Saccharomyces cerevisiae	CEY646	Natural_isolate	UNDEFINED
ERR1309516	Saccharomyces cerevisiae	#34	Natural_isolate	UNDEFINED
ERR1309517	Saccharomyces cerevisiae	DBVPG6590	Other_fermented_beverages	UNDEFINED
ERR1309518	Saccharomyces cerevisiae	DBVPG1056	Wine_and_vine	UNDEFINED
ERR1309519	Saccharomyces cerevisiae	MTF2549	Wine_and_vine	UNDEFINED
ERR1309520	Saccharomyces cerevisiae	SX1	Natural_isolate	UNDEFINED
ERR1309521	Saccharomyces cerevisiae	CBS1509	Other_fermented_beverages	UNDEFINED
ERR1309522	Saccharomyces cerevisiae	CBS2970	UNKNOWN	UNDEFINED
ERR1309523	Saccharomyces cerevisiae	D-21	Wine_and_vine	UNDEFINED
ERR1309524	Saccharomyces cerevisiae	CBS7961	UNKNOWN	UNDEFINED
ERR1309525	Saccharomyces cerevisiae	UWOPS03-459.1	Natural_isolate	UNDEFINED
ERR1309526	Saccharomyces cerevisiae	T73_1b	Wine_and_vine	UNDEFINED
ERR1309527	Saccharomyces cerevisiae	CLI_22	UNKNOWN	UNDEFINED
ERR1334918	Saccharomyces cerevisiae	2421526	UNKNOWN	UNDEFINED
ERR1334926	Saccharomyces cerevisiae	2421542	UNKNOWN	UNDEFINED
ERR1334927	Saccharomyces cerevisiae	2421544	UNKNOWN	UNDEFINED
ERR1334928	Saccharomyces cerevisiae	2421545	UNKNOWN	UNDEFINED
ERR1334929	Saccharomyces cerevisiae	2421547	UNKNOWN	UNDEFINED
ERR1334930	Saccharomyces cerevisiae	2421549	UNKNOWN	UNDEFINED
ERR1334932	Saccharomyces cerevisiae	2421556	UNKNOWN	UNDEFINED
ERR1334933	Saccharomyces cerevisiae	2421557	UNKNOWN	UNDEFINED
ERR1334934	Saccharomyces cerevisiae	2421559	UNKNOWN	UNDEFINED
ERR1334935	Saccharomyces cerevisiae	2421561	UNKNOWN	UNDEFINED
ERR1334936	Saccharomyces cerevisiae	2421563	UNKNOWN	UNDEFINED
ERR1334937	Saccharomyces cerevisiae	2421565	UNKNOWN	UNDEFINED
ERR1334938	Saccharomyces cerevisiae	2421566	UNKNOWN	UNDEFINED
ERR1334939	Saccharomyces cerevisiae	2421569	UNKNOWN	UNDEFINED
ERR1334940	Saccharomyces cerevisiae	2421570	UNKNOWN	UNDEFINED
ERR1334941	Saccharomyces cerevisiae	2421572	UNKNOWN	UNDEFINED
ERR1334943	Saccharomyces cerevisiae	2421576	UNKNOWN	UNDEFINED
ERR1334944	Saccharomyces cerevisiae	2421578	UNKNOWN	UNDEFINED
ERR1334945	Saccharomyces cerevisiae	2421580	UNKNOWN	UNDEFINED
ERR1334946	Saccharomyces cerevisiae	2421582	UNKNOWN	UNDEFINED
ERR1334947	Saccharomyces cerevisiae	2421584	UNKNOWN	UNDEFINED
ERR1334948	Saccharomyces cerevisiae	2421586	UNKNOWN	UNDEFINED
ERR1334949	Saccharomyces cerevisiae	2421588	UNKNOWN	UNDEFINED
ERR1334950	Saccharomyces cerevisiae	2421590	UNKNOWN	UNDEFINED
ERR1334951	Saccharomyces cerevisiae	2421592	UNKNOWN	UNDEFINED
ERR1334952	Saccharomyces cerevisiae	2421593	UNKNOWN	UNDEFINED
ERR1334953	Saccharomyces cerevisiae	2421596	UNKNOWN	UNDEFINED
ERR1334954	Saccharomyces cerevisiae	2421598	UNKNOWN	UNDEFINED
ERR1334955	Saccharomyces cerevisiae	2421600	UNKNOWN	UNDEFINED
ERR1334956	Saccharomyces cerevisiae	2421602	UNKNOWN	UNDEFINED
ERR1334957	Saccharomyces cerevisiae	2421604	UNKNOWN	UNDEFINED
ERR1334958	Saccharomyces cerevisiae	2421606	UNKNOWN	UNDEFINED
ERR1334959	Saccharomyces cerevisiae	2421608	UNKNOWN	UNDEFINED
ERR1334960	Saccharomyces cerevisiae	2421610	UNKNOWN	UNDEFINED
ERR1334961	Saccharomyces cerevisiae	2421612	UNKNOWN	UNDEFINED
ERR1334962	Saccharomyces cerevisiae	2421614	UNKNOWN	UNDEFINED
ERR1334964	Saccharomyces cerevisiae	2421618	UNKNOWN	UNDEFINED
ERR1334965	Saccharomyces cerevisiae	2421619	UNKNOWN	UNDEFINED
ERR1334966	Saccharomyces cerevisiae	2421619	UNKNOWN	UNDEFINED
ERR1334967	Saccharomyces cerevisiae	2421624	UNKNOWN	UNDEFINED
ERR1334968	Saccharomyces cerevisiae	2421625	UNKNOWN	UNDEFINED
ERR1334969	Saccharomyces cerevisiae	2421627	UNKNOWN	UNDEFINED
ERR1334970	Saccharomyces cerevisiae	2421629	UNKNOWN	UNDEFINED
ERR1334971	Saccharomyces cerevisiae	2421631	UNKNOWN	UNDEFINED
ERR1334972	Saccharomyces cerevisiae	2421633	UNKNOWN	UNDEFINED
ERR1334974	Saccharomyces cerevisiae	2421636	UNKNOWN	UNDEFINED
ERR1334975	Saccharomyces cerevisiae	2421637	UNKNOWN	UNDEFINED
ERR1334976	Saccharomyces cerevisiae	2421638	UNKNOWN	UNDEFINED
ERR1334977	Saccharomyces cerevisiae	2421639	UNKNOWN	UNDEFINED
ERR1334978	Saccharomyces cerevisiae	2421640	UNKNOWN	UNDEFINED
ERR1334979	Saccharomyces cerevisiae	2421641	UNKNOWN	UNDEFINED
ERR1334980	Saccharomyces cerevisiae	2421642	UNKNOWN	UNDEFINED
ERR1334981	Saccharomyces cerevisiae	2421643	UNKNOWN	UNDEFINED
ERR1334982	Saccharomyces cerevisiae	2421645	UNKNOWN	UNDEFINED
ERR1334983	Saccharomyces cerevisiae	2421485	UNKNOWN	UNDEFINED
ERR1334984	Saccharomyces cerevisiae	2421487	UNKNOWN	UNDEFINED
ERR1334985	Saccharomyces cerevisiae	2421489	UNKNOWN	UNDEFINED
ERR1334986	Saccharomyces cerevisiae	2421491	UNKNOWN	UNDEFINED
ERR1334987	Saccharomyces cerevisiae	2421493	UNKNOWN	UNDEFINED
ERR1334988	Saccharomyces cerevisiae	2421496	UNKNOWN	UNDEFINED
ERR1334989	Saccharomyces cerevisiae	2421497	UNKNOWN	UNDEFINED
ERR1334990	Saccharomyces cerevisiae	2421500	UNKNOWN	UNDEFINED
ERR1334993	Saccharomyces cerevisiae	2421506	UNKNOWN	UNDEFINED
ERR1334994	Saccharomyces cerevisiae	2421508	UNKNOWN	UNDEFINED
ERR1334995	Saccharomyces cerevisiae	2421510	UNKNOWN	UNDEFINED
ERR1334996	Saccharomyces cerevisiae	2421512	UNKNOWN	UNDEFINED
ERR1334997	Saccharomyces cerevisiae	2421514	UNKNOWN	UNDEFINED
ERR1334998	Saccharomyces cerevisiae	2421516	UNKNOWN	UNDEFINED
ERR1334999	Saccharomyces cerevisiae	2421518	UNKNOWN	UNDEFINED
ERR1335001	Saccharomyces cerevisiae	2421522	UNKNOWN	UNDEFINED
ERR1335002	Saccharomyces cerevisiae	2421524	UNKNOWN	UNDEFINED
ERR1335003	Saccharomyces cerevisiae	2421527	UNKNOWN	UNDEFINED
ERR1335004	Saccharomyces cerevisiae	2421529	UNKNOWN	UNDEFINED
ERR1335006	Saccharomyces cerevisiae	2421533	UNKNOWN	UNDEFINED
ERR1335007	Saccharomyces cerevisiae	2421535	UNKNOWN	UNDEFINED
ERR1335008	Saccharomyces cerevisiae	2421537	UNKNOWN	UNDEFINED
ERR1335009	Saccharomyces cerevisiae	2421541	UNKNOWN	UNDEFINED
ERR1335010	Saccharomyces cerevisiae	2421543	UNKNOWN	UNDEFINED
ERR1335011	Saccharomyces cerevisiae	2421546	UNKNOWN	UNDEFINED
ERR1335012	Saccharomyces cerevisiae	2421548	UNKNOWN	UNDEFINED
ERR1335013	Saccharomyces cerevisiae	2421550	UNKNOWN	UNDEFINED
ERR1335014	Saccharomyces cerevisiae	2421552	UNKNOWN	UNDEFINED
ERR1335015	Saccharomyces cerevisiae	2421553	UNKNOWN	UNDEFINED
ERR1335016	Saccharomyces cerevisiae	2421555	UNKNOWN	UNDEFINED
ERR1335017	Saccharomyces cerevisiae	2421558	UNKNOWN	UNDEFINED
ERR1335018	Saccharomyces cerevisiae	2421560	UNKNOWN	UNDEFINED
ERR1335019	Saccharomyces cerevisiae	2421562	UNKNOWN	UNDEFINED
ERR1335020	Saccharomyces cerevisiae	2421564	UNKNOWN	UNDEFINED
ERR1335021	Saccharomyces cerevisiae	2421567	UNKNOWN	UNDEFINED
ERR1335022	Saccharomyces cerevisiae	2421568	UNKNOWN	UNDEFINED
ERR1335023	Saccharomyces cerevisiae	2421571	UNKNOWN	UNDEFINED
ERR1335045	Saccharomyces cerevisiae	2421615	UNKNOWN	UNDEFINED
ERR1335046	Saccharomyces cerevisiae	2421617	UNKNOWN	UNDEFINED
ERR1335047	Saccharomyces cerevisiae	2421620	UNKNOWN	UNDEFINED
ERR1335048	Saccharomyces cerevisiae	2421622	UNKNOWN	UNDEFINED
ERR1335049	Saccharomyces cerevisiae	2421623	UNKNOWN	UNDEFINED
ERR1335050	Saccharomyces cerevisiae	2421626	UNKNOWN	UNDEFINED
ERR1335051	Saccharomyces cerevisiae	2421628	UNKNOWN	UNDEFINED
ERR1335052	Saccharomyces cerevisiae	2421630	UNKNOWN	UNDEFINED
ERR1335053	Saccharomyces cerevisiae	2421632	UNKNOWN	UNDEFINED
ERR1335054	Saccharomyces cerevisiae	2421634	UNKNOWN	UNDEFINED
ERR1335055	Saccharomyces cerevisiae	2421644	UNKNOWN	UNDEFINED
ERR1335058	Saccharomyces cerevisiae	2421648	UNKNOWN	UNDEFINED
ERR1335059	Saccharomyces cerevisiae	2421649	UNKNOWN	UNDEFINED
ERR1335060	Saccharomyces cerevisiae	2421650	UNKNOWN	UNDEFINED
ERR1335061	Saccharomyces cerevisiae	2421651	UNKNOWN	UNDEFINED
ERR1335062	Saccharomyces cerevisiae	2421652	UNKNOWN	UNDEFINED
ERR1335063	Saccharomyces cerevisiae	2421653	UNKNOWN	UNDEFINED
ERR1335064	Saccharomyces cerevisiae	2421654	UNKNOWN	UNDEFINED
ERR1335065	Saccharomyces cerevisiae	2421655	UNKNOWN	UNDEFINED
ERR1335066	Saccharomyces cerevisiae	2421656	UNKNOWN	UNDEFINED
ERR1335067	Saccharomyces cerevisiae	2421657	UNKNOWN	UNDEFINED
ERR1335069	Saccharomyces cerevisiae	2421659	UNKNOWN	UNDEFINED
ERR1335070	Saccharomyces cerevisiae	2421660	UNKNOWN	UNDEFINED
ERR1335071	Saccharomyces cerevisiae	2421661	UNKNOWN	UNDEFINED
ERR1335072	Saccharomyces cerevisiae	2421662	UNKNOWN	UNDEFINED
ERR1335073	Saccharomyces cerevisiae	2421663	UNKNOWN	UNDEFINED
ERR1335074	Saccharomyces cerevisiae	2421664	UNKNOWN	UNDEFINED
ERR1335075	Saccharomyces cerevisiae	2421665	UNKNOWN	UNDEFINED
ERR1335076	Saccharomyces cerevisiae	2421666	UNKNOWN	UNDEFINED
ERR1335078	Saccharomyces cerevisiae	2421668	UNKNOWN	UNDEFINED
ERR1335079	Saccharomyces cerevisiae	2421669	UNKNOWN	UNDEFINED
ERR1335080	Saccharomyces cerevisiae	2421670	UNKNOWN	UNDEFINED
ERR1335081	Saccharomyces cerevisiae	2421671	UNKNOWN	UNDEFINED
ERR1335082	Saccharomyces cerevisiae	2421672	UNKNOWN	UNDEFINED
ERR1335083	Saccharomyces cerevisiae	2421673	UNKNOWN	UNDEFINED
ERR1335084	Saccharomyces cerevisiae	2421674	UNKNOWN	UNDEFINED
ERR1335085	Saccharomyces cerevisiae	2421675	UNKNOWN	UNDEFINED
ERR1335086	Saccharomyces cerevisiae	2421673	UNKNOWN	UNDEFINED
ERR1335087	Saccharomyces cerevisiae	2421677	UNKNOWN	UNDEFINED
ERR1335088	Saccharomyces cerevisiae	2421678	UNKNOWN	UNDEFINED
ERR1335089	Saccharomyces cerevisiae	2421679	UNKNOWN	UNDEFINED
ERR1335090	Saccharomyces cerevisiae	2421680	UNKNOWN	UNDEFINED
ERR1335091	Saccharomyces cerevisiae	2421681	UNKNOWN	UNDEFINED
ERR1335092	Saccharomyces cerevisiae	2421682	UNKNOWN	UNDEFINED
ERR1335093	Saccharomyces cerevisiae	2421683	UNKNOWN	UNDEFINED
ERR1335094	Saccharomyces cerevisiae	2421684	UNKNOWN	UNDEFINED
ERR1335095	Saccharomyces cerevisiae	2421685	UNKNOWN	UNDEFINED
ERR1335096	Saccharomyces cerevisiae	2421686	UNKNOWN	UNDEFINED
ERR1335097	Saccharomyces cerevisiae	2421687	UNKNOWN	UNDEFINED
ERR1335098	Saccharomyces cerevisiae	2421688	UNKNOWN	UNDEFINED
ERR1335099	Saccharomyces cerevisiae	2421689	UNKNOWN	UNDEFINED
ERR1335100	Saccharomyces cerevisiae	2421690	UNKNOWN	UNDEFINED
ERR1335101	Saccharomyces cerevisiae	2421691	UNKNOWN	UNDEFINED
ERR1335102	Saccharomyces cerevisiae	2421692	UNKNOWN	UNDEFINED
ERR1335103	Saccharomyces cerevisiae	2421693	UNKNOWN	UNDEFINED
ERR1335104	Saccharomyces cerevisiae	2421694	UNKNOWN	UNDEFINED
ERR1335105	Saccharomyces cerevisiae	2421695	UNKNOWN	UNDEFINED
ERR1335106	Saccharomyces cerevisiae	2421696	UNKNOWN	UNDEFINED
ERR1335107	Saccharomyces cerevisiae	2421697	UNKNOWN	UNDEFINED
ERR1335108	Saccharomyces cerevisiae	2421698	UNKNOWN	UNDEFINED
ERR1335109	Saccharomyces cerevisiae	2421699	UNKNOWN	UNDEFINED
ERR1335110	Saccharomyces cerevisiae	2421700	UNKNOWN	UNDEFINED
ERR1335111	Saccharomyces cerevisiae	421701	UNKNOWN	UNDEFINED
ERR1335112	Saccharomyces cerevisiae	2421702	UNKNOWN	UNDEFINED
ERR1335113	Saccharomyces cerevisiae	2421703	UNKNOWN	UNDEFINED
ERR1335114	Saccharomyces cerevisiae	2421704	UNKNOWN	UNDEFINED
ERR1335115	Saccharomyces cerevisiae	2421705	UNKNOWN	UNDEFINED
ERR1335116	Saccharomyces cerevisiae	2421707	UNKNOWN	UNDEFINED
ERR1335117	Saccharomyces cerevisiae	2421709	UNKNOWN	UNDEFINED
ERR1335118	Saccharomyces cerevisiae	2421711	UNKNOWN	UNDEFINED
ERR1335119	Saccharomyces cerevisiae	2421713	UNKNOWN	UNDEFINED
ERR1335120	Saccharomyces cerevisiae	2421715	UNKNOWN	UNDEFINED
ERR1335121	Saccharomyces cerevisiae	2421717	UNKNOWN	UNDEFINED
ERR1335122	Saccharomyces cerevisiae	2421719	UNKNOWN	UNDEFINED
ERR1335123	Saccharomyces cerevisiae	2421721	UNKNOWN	UNDEFINED
ERR1335125	Saccharomyces cerevisiae	2421725	UNKNOWN	UNDEFINED
ERR1335126	Saccharomyces cerevisiae	2421727	UNKNOWN	UNDEFINED
ERR1335127	Saccharomyces cerevisiae	2421729	UNKNOWN	UNDEFINED
ERR1335128	Saccharomyces cerevisiae	2421731	UNKNOWN	UNDEFINED
ERR1335129	Saccharomyces cerevisiae	2421732	UNKNOWN	UNDEFINED
ERR1335130	Saccharomyces cerevisiae	2421734	UNKNOWN	UNDEFINED
ERR1335131	Saccharomyces cerevisiae	2421737	UNKNOWN	UNDEFINED
ERR1335132	Saccharomyces cerevisiae	2421739	UNKNOWN	UNDEFINED
ERR1335133	Saccharomyces cerevisiae	2421741	UNKNOWN	UNDEFINED
ERR1335134	Saccharomyces cerevisiae	2421743	UNKNOWN	UNDEFINED
ERR1335135	Saccharomyces cerevisiae	2421745	UNKNOWN	UNDEFINED
ERR1335136	Saccharomyces cerevisiae	2421747	UNKNOWN	UNDEFINED
ERR1335137	Saccharomyces cerevisiae	2421750	UNKNOWN	UNDEFINED
ERR1335138	Saccharomyces cerevisiae	2421752	UNKNOWN	UNDEFINED
ERR1335139	Saccharomyces cerevisiae	2421754	UNKNOWN	UNDEFINED
ERR1335140	Saccharomyces cerevisiae	2421755	UNKNOWN	UNDEFINED
ERR1335141	Saccharomyces cerevisiae	2421757	UNKNOWN	UNDEFINED
ERR1335142	Saccharomyces cerevisiae	2421754	UNKNOWN	UNDEFINED
ERR1335143	Saccharomyces cerevisiae	2421761	UNKNOWN	UNDEFINED
ERR1335144	Saccharomyces cerevisiae	2421763	UNKNOWN	UNDEFINED
ERR1335145	Saccharomyces cerevisiae	2421765	UNKNOWN	UNDEFINED
ERR1335146	Saccharomyces cerevisiae	2421768	UNKNOWN	UNDEFINED
ERR1335147	Saccharomyces cerevisiae	2421770	UNKNOWN	UNDEFINED
ERR1335148	Saccharomyces cerevisiae	2421772	UNKNOWN	UNDEFINED
ERR1335149	Saccharomyces cerevisiae	2421774	UNKNOWN	UNDEFINED
ERR1335150	Saccharomyces cerevisiae	2421776	UNKNOWN	UNDEFINED
ERR1335151	Saccharomyces cerevisiae	2421778	UNKNOWN	UNDEFINED
ERR1335152	Saccharomyces cerevisiae	2421782	UNKNOWN	UNDEFINED
ERR1335153	Saccharomyces cerevisiae	2421782	UNKNOWN	UNDEFINED
ERR1335154	Saccharomyces cerevisiae	2421784	UNKNOWN	UNDEFINED
ERR1335155	Saccharomyces cerevisiae	2421786	UNKNOWN	UNDEFINED
ERR1335156	Saccharomyces cerevisiae	2421788	UNKNOWN	UNDEFINED
ERR1335157	Saccharomyces cerevisiae	2421789	UNKNOWN	UNDEFINED
ERR1335158	Saccharomyces cerevisiae	2421791	UNKNOWN	UNDEFINED
ERR1335159	Saccharomyces cerevisiae	2421793	UNKNOWN	UNDEFINED
ERR1335160	Saccharomyces cerevisiae	2421794	UNKNOWN	UNDEFINED
ERR1335161	Saccharomyces cerevisiae	2421797	UNKNOWN	UNDEFINED
ERR1335162	Saccharomyces cerevisiae	2421799	UNKNOWN	UNDEFINED
ERR1335163	Saccharomyces cerevisiae	2421801	UNKNOWN	UNDEFINED
ERR1335164	Saccharomyces cerevisiae	2421802	UNKNOWN	UNDEFINED
ERR1335165	Saccharomyces cerevisiae	2421804	UNKNOWN	UNDEFINED
ERR1335166	Saccharomyces cerevisiae	2421807	UNKNOWN	UNDEFINED
ERR1335167	Saccharomyces cerevisiae	2421810	UNKNOWN	UNDEFINED
ERR1335168	Saccharomyces cerevisiae	2421813	UNKNOWN	UNDEFINED
ERR1335169	Saccharomyces cerevisiae	2421816	UNKNOWN	UNDEFINED
ERR1335170	Saccharomyces cerevisiae	2421819	UNKNOWN	UNDEFINED
ERR1335171	Saccharomyces cerevisiae	2421822	UNKNOWN	UNDEFINED
ERR1335173	Saccharomyces cerevisiae	2421824	UNKNOWN	UNDEFINED
ERR1335174	Saccharomyces cerevisiae	2421827	UNKNOWN	UNDEFINED
ERR1344799	Saccharomyces cerevisiae	2421861	UNKNOWN	UNDEFINED
ERR1344800	Saccharomyces cerevisiae	2421862	UNKNOWN	UNDEFINED
ERR1344802	Saccharomyces cerevisiae	2421864	UNKNOWN	UNDEFINED
ERR1344803	Saccharomyces cerevisiae	2421865	UNKNOWN	UNDEFINED
ERR1344804	Saccharomyces cerevisiae	2421866	UNKNOWN	UNDEFINED
ERR1344805	Saccharomyces cerevisiae	2421867	UNKNOWN	UNDEFINED
ERR1344806	Saccharomyces cerevisiae	2421868	UNKNOWN	UNDEFINED
ERR1344807	Saccharomyces cerevisiae	2421869	UNKNOWN	UNDEFINED
ERR1344808	Saccharomyces cerevisiae	2421870	UNKNOWN	UNDEFINED
ERR1344809	Saccharomyces cerevisiae	2421871	UNKNOWN	UNDEFINED
ERR1344810	Saccharomyces cerevisiae	2421872	UNKNOWN	UNDEFINED
ERR1344811	Saccharomyces cerevisiae	2421873	UNKNOWN	UNDEFINED
ERR1344812	Saccharomyces cerevisiae	2421874	UNKNOWN	UNDEFINED
ERR1344813	Saccharomyces cerevisiae	2421875	UNKNOWN	UNDEFINED
ERR1344814	Saccharomyces cerevisiae	2421876	UNKNOWN	UNDEFINED
ERR1344815	Saccharomyces cerevisiae	2421877	UNKNOWN	UNDEFINED
ERR1344816	Saccharomyces cerevisiae	2421879	UNKNOWN	UNDEFINED
ERR1344817	Saccharomyces cerevisiae	2421881	UNKNOWN	UNDEFINED
ERR1344818	Saccharomyces cerevisiae	2421883	UNKNOWN	UNDEFINED
ERR1344819	Saccharomyces cerevisiae	2421885	UNKNOWN	UNDEFINED
ERR1344820	Saccharomyces cerevisiae	2421886	UNKNOWN	UNDEFINED
ERR1344821	Saccharomyces cerevisiae	2421888	UNKNOWN	UNDEFINED
ERR1344822	Saccharomyces cerevisiae	2421890	UNKNOWN	UNDEFINED
ERR1344823	Saccharomyces cerevisiae	2421891	UNKNOWN	UNDEFINED
ERR1344824	Saccharomyces cerevisiae	2421894	UNKNOWN	UNDEFINED
ERR1344825	Saccharomyces cerevisiae	2421896	UNKNOWN	UNDEFINED
ERR1344826	Saccharomyces cerevisiae	2421898	UNKNOWN	UNDEFINED
ERR1344827	Saccharomyces cerevisiae	2421901	UNKNOWN	UNDEFINED
ERR1344828	Saccharomyces cerevisiae	2421903	UNKNOWN	UNDEFINED
ERR1344829	Saccharomyces cerevisiae	2421904	UNKNOWN	UNDEFINED
ERR1344830	Saccharomyces cerevisiae	2421906	UNKNOWN	UNDEFINED
ERR1344831	Saccharomyces cerevisiae	2421907	UNKNOWN	UNDEFINED
ERR1344832	Saccharomyces cerevisiae	2421912	UNKNOWN	UNDEFINED
ERR1344833	Saccharomyces cerevisiae	2421913	UNKNOWN	UNDEFINED
ERR1344834	Saccharomyces cerevisiae	2421915	UNKNOWN	UNDEFINED
ERR1344835	Saccharomyces cerevisiae	2421917	UNKNOWN	UNDEFINED
ERR1344836	Saccharomyces cerevisiae	2421918	UNKNOWN	UNDEFINED
ERR1344837	Saccharomyces cerevisiae	2421920	UNKNOWN	UNDEFINED
ERR1344838	Saccharomyces cerevisiae	2421923	UNKNOWN	UNDEFINED
ERR1344839	Saccharomyces cerevisiae	2421925	UNKNOWN	UNDEFINED
ERR1344840	Saccharomyces cerevisiae	2421926	UNKNOWN	UNDEFINED
ERR1344841	Saccharomyces cerevisiae	2421928	UNKNOWN	UNDEFINED
ERR1344842	Saccharomyces cerevisiae	2421929	UNKNOWN	UNDEFINED
ERR1344843	Saccharomyces cerevisiae	2421931	UNKNOWN	UNDEFINED
ERR1344844	Saccharomyces cerevisiae	2421932	UNKNOWN	UNDEFINED
ERR1344845	Saccharomyces cerevisiae	2421936	UNKNOWN	UNDEFINED
ERR1344846	Saccharomyces cerevisiae	2421938	UNKNOWN	UNDEFINED
ERR1344847	Saccharomyces cerevisiae	2421939	UNKNOWN	UNDEFINED
ERR1344848	Saccharomyces cerevisiae	2421941	UNKNOWN	UNDEFINED
ERR1344849	Saccharomyces cerevisiae	2421943	UNKNOWN	UNDEFINED
ERR1344850	Saccharomyces cerevisiae	2421944	UNKNOWN	UNDEFINED
ERR1344851	Saccharomyces cerevisiae	2421946	UNKNOWN	UNDEFINED
ERR1344852	Saccharomyces cerevisiae	2421947	UNKNOWN	UNDEFINED
ERR1344853	Saccharomyces cerevisiae	2421948	UNKNOWN	UNDEFINED
ERR1344854	Saccharomyces cerevisiae	2421950	UNKNOWN	UNDEFINED
ERR1344855	Saccharomyces cerevisiae	2421952	UNKNOWN	UNDEFINED
ERR1344856	Saccharomyces cerevisiae	2421954	UNKNOWN	UNDEFINED
ERR1344857	Saccharomyces cerevisiae	2421956	UNKNOWN	UNDEFINED
ERR1344858	Saccharomyces cerevisiae	2421958	UNKNOWN	UNDEFINED
ERR1344859	Saccharomyces cerevisiae	2421960	UNKNOWN	UNDEFINED
ERR1344860	Saccharomyces cerevisiae	2421961	UNKNOWN	UNDEFINED
ERR1344861	Saccharomyces cerevisiae	2421963	UNKNOWN	UNDEFINED
ERR1344862	Saccharomyces cerevisiae	2421965	UNKNOWN	UNDEFINED
ERR1344863	Saccharomyces cerevisiae	2421967	UNKNOWN	UNDEFINED
ERR1344864	Saccharomyces cerevisiae	2421968	UNKNOWN	UNDEFINED
ERR1344865	Saccharomyces cerevisiae	2421970	UNKNOWN	UNDEFINED
ERR1344866	Saccharomyces cerevisiae	2421972	UNKNOWN	UNDEFINED
ERR1344867	Saccharomyces cerevisiae	2421974	UNKNOWN	UNDEFINED
ERR1344868	Saccharomyces cerevisiae	2421975	UNKNOWN	UNDEFINED
ERR1344869	Saccharomyces cerevisiae	2421977	UNKNOWN	UNDEFINED
ERR1344870	Saccharomyces cerevisiae	2421979	UNKNOWN	UNDEFINED
ERR1344871	Saccharomyces cerevisiae	2421981	UNKNOWN	UNDEFINED
ERR1344872	Saccharomyces cerevisiae	2421982	UNKNOWN	UNDEFINED
ERR1344873	Saccharomyces cerevisiae	2421984	UNKNOWN	UNDEFINED
ERR1344874	Saccharomyces cerevisiae	2421986	UNKNOWN	UNDEFINED
ERR1344876	Saccharomyces cerevisiae	2421990	UNKNOWN	UNDEFINED
ERR1344877	Saccharomyces cerevisiae	2421992	UNKNOWN	UNDEFINED
ERR1344878	Saccharomyces cerevisiae	2421994	UNKNOWN	UNDEFINED
ERR1344879	Saccharomyces cerevisiae	2421996	UNKNOWN	UNDEFINED
ERR1344880	Saccharomyces cerevisiae	2421998	UNKNOWN	UNDEFINED
ERR1344881	Saccharomyces cerevisiae	2421999	UNKNOWN	UNDEFINED
ERR1344882	Saccharomyces cerevisiae	2422001	UNKNOWN	UNDEFINED
ERR1344883	Saccharomyces cerevisiae	2422003	UNKNOWN	UNDEFINED
ERR1344884	Saccharomyces cerevisiae	2422005	UNKNOWN	UNDEFINED
ERR1344885	Saccharomyces cerevisiae	2422007	UNKNOWN	UNDEFINED
ERR1344886	Saccharomyces cerevisiae	2422008	UNKNOWN	UNDEFINED
ERR1344887	Saccharomyces cerevisiae	2422010	UNKNOWN	UNDEFINED
ERR1344888	Saccharomyces cerevisiae	2421878	UNKNOWN	UNDEFINED
ERR1352846	Saccharomyces cerevisiae	TUM 205	Beer	UNDEFINED
ERR1352850	Saccharomyces cerevisiae	TUM 513	Beer	UNDEFINED
ERR1352851	Saccharomyces cerevisiae	TUM 308	Beer	UNDEFINED
ERR1352852	Saccharomyces cerevisiae	TUM 177	Beer	UNDEFINED
ERR1352855	Saccharomyces cerevisiae	TUM 338	Beer	UNDEFINED
ERR1352857	Saccharomyces cerevisiae	TUM 510	Beer	UNDEFINED
ERR1352860	Saccharomyces cerevisiae	TUM 165	Beer	UNDEFINED
ERR1352861	Saccharomyces cerevisiae	FostersB	Beer	UNDEFINED
ERR1352868	Saccharomyces cerevisiae	TUM 480	Beer	UNDEFINED
ERR1352870	Saccharomyces cerevisiae	CBS 1585	Saké	UNDEFINED
ERR1352872	Saccharomyces cerevisiae	TUM 184	Beer	UNDEFINED
ERR1352874	Saccharomyces cerevisiae	TUM 380	UNKNOWN	UNDEFINED
ERR1352875	Saccharomyces cerevisiae	TUM 68	Beer	UNDEFINED
ERR1352877	Saccharomyces cerevisiae	NRRL-Y-12844	UNKNOWN	UNDEFINED
ERR1352878	Saccharomyces cerevisiae	NRRL-YB-4084	Natural_isolate	UNDEFINED
ERR1352880	Saccharomyces cerevisiae	EN14S01	Natural_isolate	UNDEFINED
ERR1363715	Saccharomyces cerevisiae	2421708	UNKNOWN	UNDEFINED
ERR1363716	Saccharomyces cerevisiae	2421710	UNKNOWN	UNDEFINED
ERR1363717	Saccharomyces cerevisiae	2421712	UNKNOWN	UNDEFINED
ERR1363718	Saccharomyces cerevisiae	2421714	UNKNOWN	UNDEFINED
ERR1363719	Saccharomyces cerevisiae	2421716	UNKNOWN	UNDEFINED
ERR1363720	Saccharomyces cerevisiae	2421718	UNKNOWN	UNDEFINED
ERR1363721	Saccharomyces cerevisiae	2421720	UNKNOWN	UNDEFINED
ERR1363722	Saccharomyces cerevisiae	2421722	UNKNOWN	UNDEFINED
ERR1363723	Saccharomyces cerevisiae	2421724	UNKNOWN	UNDEFINED
ERR1363724	Saccharomyces cerevisiae	2421726	UNKNOWN	UNDEFINED
ERR1363725	Saccharomyces cerevisiae	2421728	UNKNOWN	UNDEFINED
ERR1363726	Saccharomyces cerevisiae	2421730	UNKNOWN	UNDEFINED
ERR1363727	Saccharomyces cerevisiae	2421733	UNKNOWN	UNDEFINED
ERR1363728	Saccharomyces cerevisiae	2421735	UNKNOWN	UNDEFINED
ERR1363729	Saccharomyces cerevisiae	2421736	UNKNOWN	UNDEFINED
ERR1363730	Saccharomyces cerevisiae	2421738	UNKNOWN	UNDEFINED
ERR1363731	Saccharomyces cerevisiae	2421740	UNKNOWN	UNDEFINED
ERR1363732	Saccharomyces cerevisiae	2421742	UNKNOWN	UNDEFINED
ERR1363733	Saccharomyces cerevisiae	2421744	UNKNOWN	UNDEFINED
ERR1363734	Saccharomyces cerevisiae	2421746	UNKNOWN	UNDEFINED
ERR1363735	Saccharomyces cerevisiae	2421748	UNKNOWN	UNDEFINED
ERR1363736	Saccharomyces cerevisiae	2421749	UNKNOWN	UNDEFINED
ERR1363737	Saccharomyces cerevisiae	2421751	UNKNOWN	UNDEFINED
ERR1363738	Saccharomyces cerevisiae	2421753	UNKNOWN	UNDEFINED
ERR1363739	Saccharomyces cerevisiae	2421756	UNKNOWN	UNDEFINED
ERR1363740	Saccharomyces cerevisiae	2421758	UNKNOWN	UNDEFINED
ERR1363741	Saccharomyces cerevisiae	2421760	UNKNOWN	UNDEFINED
ERR1363742	Saccharomyces cerevisiae	2421762	UNKNOWN	UNDEFINED
ERR1363743	Saccharomyces cerevisiae	2421764	UNKNOWN	UNDEFINED
ERR1363744	Saccharomyces cerevisiae	2421766	UNKNOWN	UNDEFINED
ERR1363745	Saccharomyces cerevisiae	2421767	UNKNOWN	UNDEFINED
ERR1363747	Saccharomyces cerevisiae	2421771	UNKNOWN	UNDEFINED
ERR1363748	Saccharomyces cerevisiae	2421773	UNKNOWN	UNDEFINED
ERR1363749	Saccharomyces cerevisiae	2421775	UNKNOWN	UNDEFINED
ERR1363750	Saccharomyces cerevisiae	2421777	UNKNOWN	UNDEFINED
ERR1363751	Saccharomyces cerevisiae	2421779	UNKNOWN	UNDEFINED
ERR1363752	Saccharomyces cerevisiae	2421781	UNKNOWN	UNDEFINED
ERR1363753	Saccharomyces cerevisiae	2421783	UNKNOWN	UNDEFINED
ERR1363754	Saccharomyces cerevisiae	2421785	UNKNOWN	UNDEFINED
ERR1363755	Saccharomyces cerevisiae	2421787	UNKNOWN	UNDEFINED
ERR1363756	Saccharomyces cerevisiae	2421790	UNKNOWN	UNDEFINED
ERR1363757	Saccharomyces cerevisiae	2421792	UNKNOWN	UNDEFINED
ERR1363758	Saccharomyces cerevisiae	2421795	UNKNOWN	UNDEFINED
ERR1363759	Saccharomyces cerevisiae	2421796	UNKNOWN	UNDEFINED
ERR1363760	Saccharomyces cerevisiae	2421798	UNKNOWN	UNDEFINED
ERR1363761	Saccharomyces cerevisiae	2421800	UNKNOWN	UNDEFINED
ERR1363762	Saccharomyces cerevisiae	2421803	UNKNOWN	UNDEFINED
ERR1363763	Saccharomyces cerevisiae	2421805	UNKNOWN	UNDEFINED
ERR1363764	Saccharomyces cerevisiae	2421806	UNKNOWN	UNDEFINED
ERR1363765	Saccharomyces cerevisiae	2421808	UNKNOWN	UNDEFINED
ERR1363766	Saccharomyces cerevisiae	2421809	UNKNOWN	UNDEFINED
ERR1363767	Saccharomyces cerevisiae	2421811	UNKNOWN	UNDEFINED
ERR1363768	Saccharomyces cerevisiae	2421812	UNKNOWN	UNDEFINED
ERR1363769	Saccharomyces cerevisiae	2421814	UNKNOWN	UNDEFINED
ERR1363770	Saccharomyces cerevisiae	2421815	UNKNOWN	UNDEFINED
ERR1363771	Saccharomyces cerevisiae	2421817	UNKNOWN	UNDEFINED
ERR1363772	Saccharomyces cerevisiae	2421818	UNKNOWN	UNDEFINED
ERR1363773	Saccharomyces cerevisiae	2421820	UNKNOWN	UNDEFINED
ERR1363774	Saccharomyces cerevisiae	2421821	UNKNOWN	UNDEFINED
ERR1363775	Saccharomyces cerevisiae	2421823	UNKNOWN	UNDEFINED
ERR1363776	Saccharomyces cerevisiae	2421825	UNKNOWN	UNDEFINED
ERR1363777	Saccharomyces cerevisiae	2421826	UNKNOWN	UNDEFINED
ERR1363778	Saccharomyces cerevisiae	2421828	UNKNOWN	UNDEFINED
ERR1363779	Saccharomyces cerevisiae	2421829	UNKNOWN	UNDEFINED
ERR1363780	Saccharomyces cerevisiae	2421830	UNKNOWN	UNDEFINED
ERR1363781	Saccharomyces cerevisiae	2421831	UNKNOWN	UNDEFINED
ERR1363782	Saccharomyces cerevisiae	2421832	UNKNOWN	UNDEFINED
ERR1363783	Saccharomyces cerevisiae	2421833	UNKNOWN	UNDEFINED
ERR1363784	Saccharomyces cerevisiae	2421834	UNKNOWN	UNDEFINED
ERR1363785	Saccharomyces cerevisiae	2421835	UNKNOWN	UNDEFINED
ERR1363786	Saccharomyces cerevisiae	2421836	UNKNOWN	UNDEFINED
ERR1363787	Saccharomyces cerevisiae	2421837	UNKNOWN	UNDEFINED
ERR1363788	Saccharomyces cerevisiae	2421838	UNKNOWN	UNDEFINED
ERR1363789	Saccharomyces cerevisiae	2421839	UNKNOWN	UNDEFINED
ERR1363790	Saccharomyces cerevisiae	2421840	UNKNOWN	UNDEFINED
ERR1363791	Saccharomyces cerevisiae	2421841	UNKNOWN	UNDEFINED
ERR1363792	Saccharomyces cerevisiae	2421842	UNKNOWN	UNDEFINED
ERR1363793	Saccharomyces cerevisiae	2421843	UNKNOWN	UNDEFINED
ERR1363794	Saccharomyces cerevisiae	2421844	UNKNOWN	UNDEFINED
ERR1363795	Saccharomyces cerevisiae	2421845	UNKNOWN	UNDEFINED
ERR1363797	Saccharomyces cerevisiae	2421847	UNKNOWN	UNDEFINED
ERR1363798	Saccharomyces cerevisiae	2421848	UNKNOWN	UNDEFINED
ERR1363799	Saccharomyces cerevisiae	2421849	UNKNOWN	UNDEFINED
ERR1363800	Saccharomyces cerevisiae	2421850	UNKNOWN	UNDEFINED
ERR1363801	Saccharomyces cerevisiae	2421851	UNKNOWN	UNDEFINED
ERR1363803	Saccharomyces cerevisiae	2421853	UNKNOWN	UNDEFINED
ERR1363804	Saccharomyces cerevisiae	2421854	UNKNOWN	UNDEFINED
ERR1363805	Saccharomyces cerevisiae	2421855	UNKNOWN	UNDEFINED
ERR1363806	Saccharomyces cerevisiae	2421856	UNKNOWN	UNDEFINED
ERR1363807	Saccharomyces cerevisiae	2421857	UNKNOWN	UNDEFINED
ERR1363808	Saccharomyces cerevisiae	2421858	UNKNOWN	UNDEFINED
ERR1363809	Saccharomyces cerevisiae	2421859	UNKNOWN	UNDEFINED
ERR1363811	Saccharomyces cerevisiae	2421880	UNKNOWN	UNDEFINED
ERR1363812	Saccharomyces cerevisiae	2421882	UNKNOWN	UNDEFINED
ERR1363813	Saccharomyces cerevisiae	2421884	UNKNOWN	UNDEFINED
ERR1363814	Saccharomyces cerevisiae	2421887	UNKNOWN	UNDEFINED
ERR1363815	Saccharomyces cerevisiae	2421889	UNKNOWN	UNDEFINED
ERR1363816	Saccharomyces cerevisiae	2421895	UNKNOWN	UNDEFINED
ERR1363817	Saccharomyces cerevisiae	2421897	UNKNOWN	UNDEFINED
ERR1363818	Saccharomyces cerevisiae	2421900	UNKNOWN	UNDEFINED
ERR1363819	Saccharomyces cerevisiae	2421902	UNKNOWN	UNDEFINED
ERR1363820	Saccharomyces cerevisiae	2421905	UNKNOWN	UNDEFINED
ERR1363821	Saccharomyces cerevisiae	2421908	UNKNOWN	UNDEFINED
ERR1363822	Saccharomyces cerevisiae	2421911	UNKNOWN	UNDEFINED
ERR1363823	Saccharomyces cerevisiae	2421914	UNKNOWN	UNDEFINED
ERR1363824	Saccharomyces cerevisiae	2421916	UNKNOWN	UNDEFINED
ERR1363825	Saccharomyces cerevisiae	2421919	UNKNOWN	UNDEFINED
ERR1363826	Saccharomyces cerevisiae	2421922	UNKNOWN	UNDEFINED
ERR1363827	Saccharomyces cerevisiae	2421924	UNKNOWN	UNDEFINED
ERR1363828	Saccharomyces cerevisiae	2421927	UNKNOWN	UNDEFINED
ERR1363829	Saccharomyces cerevisiae	2421930	UNKNOWN	UNDEFINED
ERR1363830	Saccharomyces cerevisiae	2421933	UNKNOWN	UNDEFINED
ERR1363831	Saccharomyces cerevisiae	2421935	UNKNOWN	UNDEFINED
ERR1363832	Saccharomyces cerevisiae	2421937	UNKNOWN	UNDEFINED
ERR1363833	Saccharomyces cerevisiae	2421940	UNKNOWN	UNDEFINED
ERR1363834	Saccharomyces cerevisiae	2421942	UNKNOWN	UNDEFINED
ERR1363835	Saccharomyces cerevisiae	2421937	UNKNOWN	UNDEFINED
ERR1363836	Saccharomyces cerevisiae	2421940	UNKNOWN	UNDEFINED
ERR1363837	Saccharomyces cerevisiae	2421942	UNKNOWN	UNDEFINED
ERR1363838	Saccharomyces cerevisiae	2421955	UNKNOWN	UNDEFINED
ERR1363839	Saccharomyces cerevisiae	2421955	UNKNOWN	UNDEFINED
ERR1363840	Saccharomyces cerevisiae	2421959	UNKNOWN	UNDEFINED
ERR1363841	Saccharomyces cerevisiae	2421962	UNKNOWN	UNDEFINED
ERR1363842	Saccharomyces cerevisiae	2421964	UNKNOWN	UNDEFINED
ERR1363843	Saccharomyces cerevisiae	2421966	UNKNOWN	UNDEFINED
ERR1363844	Saccharomyces cerevisiae	2421969	UNKNOWN	UNDEFINED
ERR1363845	Saccharomyces cerevisiae	2421971	UNKNOWN	UNDEFINED
ERR1363846	Saccharomyces cerevisiae	2421973	UNKNOWN	UNDEFINED
ERR1363847	Saccharomyces cerevisiae	2421976	UNKNOWN	UNDEFINED
ERR1363848	Saccharomyces cerevisiae	2421978	UNKNOWN	UNDEFINED
ERR1363849	Saccharomyces cerevisiae	2421980	UNKNOWN	UNDEFINED
ERR1363850	Saccharomyces cerevisiae	2421983	UNKNOWN	UNDEFINED
ERR1363851	Saccharomyces cerevisiae	2421985	UNKNOWN	UNDEFINED
ERR1363853	Saccharomyces cerevisiae	2421989	UNKNOWN	UNDEFINED
ERR1363854	Saccharomyces cerevisiae	2421991	UNKNOWN	UNDEFINED
ERR1363855	Saccharomyces cerevisiae	2421993	UNKNOWN	UNDEFINED
ERR1363856	Saccharomyces cerevisiae	2421995	UNKNOWN	UNDEFINED
ERR1363857	Saccharomyces cerevisiae	2421997	UNKNOWN	UNDEFINED
ERR1363858	Saccharomyces cerevisiae	2422000	UNKNOWN	UNDEFINED
ERR1363859	Saccharomyces cerevisiae	2422002	UNKNOWN	UNDEFINED
ERR1363860	Saccharomyces cerevisiae	2422004	UNKNOWN	UNDEFINED
ERR1363861	Saccharomyces cerevisiae	2422006	UNKNOWN	UNDEFINED
ERR1363862	Saccharomyces cerevisiae	2422009	UNKNOWN	UNDEFINED
ERR1363863	Saccharomyces cerevisiae	2422011	UNKNOWN	UNDEFINED
ERR1363864	Saccharomyces cerevisiae	2422012	UNKNOWN	UNDEFINED
ERR1363868	Saccharomyces cerevisiae	2422016	UNKNOWN	UNDEFINED
ERR1363869	Saccharomyces cerevisiae	2422017	UNKNOWN	UNDEFINED
ERR1363871	Saccharomyces cerevisiae	2422019	UNKNOWN	UNDEFINED
ERR1363872	Saccharomyces cerevisiae	2422020	UNKNOWN	UNDEFINED
ERR1363873	Saccharomyces cerevisiae	2422021	UNKNOWN	UNDEFINED
ERR1363874	Saccharomyces cerevisiae	2422022	UNKNOWN	UNDEFINED
ERR1363875	Saccharomyces cerevisiae	2422022	UNKNOWN	UNDEFINED
ERR1363876	Saccharomyces cerevisiae	2422024	UNKNOWN	UNDEFINED
ERR1363877	Saccharomyces cerevisiae	2422025	UNKNOWN	UNDEFINED
ERR1363878	Saccharomyces cerevisiae	2422026	UNKNOWN	UNDEFINED
ERR1363879	Saccharomyces cerevisiae	2422027	UNKNOWN	UNDEFINED
ERR1363880	Saccharomyces cerevisiae	2422028	UNKNOWN	UNDEFINED
ERR1363881	Saccharomyces cerevisiae	2422029	UNKNOWN	UNDEFINED
ERR1363882	Saccharomyces cerevisiae	2422030	UNKNOWN	UNDEFINED
ERR1363883	Saccharomyces cerevisiae	2422031	UNKNOWN	UNDEFINED
ERR1363884	Saccharomyces cerevisiae	2422032	UNKNOWN	UNDEFINED
ERR1363885	Saccharomyces cerevisiae	2422033	UNKNOWN	UNDEFINED
ERR1363886	Saccharomyces cerevisiae	2422034	UNKNOWN	UNDEFINED
ERR1363887	Saccharomyces cerevisiae	2422035	UNKNOWN	UNDEFINED
ERR1363888	Saccharomyces cerevisiae	2422036	UNKNOWN	UNDEFINED
ERR1363889	Saccharomyces cerevisiae	2422037	UNKNOWN	UNDEFINED
ERR1363890	Saccharomyces cerevisiae	2422039	UNKNOWN	UNDEFINED
ERR1363891	Saccharomyces cerevisiae	2422040	UNKNOWN	UNDEFINED
ERR1363892	Saccharomyces cerevisiae	2422041	UNKNOWN	UNDEFINED
ERR1363893	Saccharomyces cerevisiae	2422042	UNKNOWN	UNDEFINED
ERR1363894	Saccharomyces cerevisiae	2422043	UNKNOWN	UNDEFINED
ERR1363895	Saccharomyces cerevisiae	2422044	UNKNOWN	UNDEFINED
ERR1363898	Saccharomyces cerevisiae	2422047	UNKNOWN	UNDEFINED
ERR1363899	Saccharomyces cerevisiae	2422048	UNKNOWN	UNDEFINED
ERR1363900	Saccharomyces cerevisiae	2422049	UNKNOWN	UNDEFINED
ERR1363901	Saccharomyces cerevisiae	2422050	UNKNOWN	UNDEFINED
ERR1363902	Saccharomyces cerevisiae	2422051	UNKNOWN	UNDEFINED
ERR152569	Saccharomyces cerevisiae	1386016	UNKNOWN	UNDEFINED
ERR152570	Saccharomyces cerevisiae	1386017	UNKNOWN	UNDEFINED
ERR152571	Saccharomyces cerevisiae	1386018	UNKNOWN	UNDEFINED
ERR152572	Saccharomyces cerevisiae	1386019	UNKNOWN	UNDEFINED
ERR152573	Saccharomyces cerevisiae	1386020	UNKNOWN	UNDEFINED
ERR152574	Saccharomyces cerevisiae	1386021	UNKNOWN	UNDEFINED
ERR152575	Saccharomyces cerevisiae	1386022	UNKNOWN	UNDEFINED
ERR152576	Saccharomyces cerevisiae	1386023	UNKNOWN	UNDEFINED
ERR152577	Saccharomyces cerevisiae	1386024	UNKNOWN	UNDEFINED
ERR152578	Saccharomyces cerevisiae	1386025	UNKNOWN	UNDEFINED
ERR152579	Saccharomyces cerevisiae	1386026	UNKNOWN	UNDEFINED
ERR152580	Saccharomyces cerevisiae	1386027	UNKNOWN	UNDEFINED
ERR152581	Saccharomyces cerevisiae	1386028	UNKNOWN	UNDEFINED
ERR152582	Saccharomyces cerevisiae	1386029	UNKNOWN	UNDEFINED
ERR152583	Saccharomyces cerevisiae	1386030	UNKNOWN	UNDEFINED
ERR152584	Saccharomyces cerevisiae	1386031	UNKNOWN	UNDEFINED
ERR152585	Saccharomyces cerevisiae	1386032	UNKNOWN	UNDEFINED
ERR152586	Saccharomyces cerevisiae	1386033	UNKNOWN	UNDEFINED
ERR152587	Saccharomyces cerevisiae	1386034	UNKNOWN	UNDEFINED
ERR152588	Saccharomyces cerevisiae	1386035	UNKNOWN	UNDEFINED
ERR152589	Saccharomyces cerevisiae	1386036	UNKNOWN	UNDEFINED
ERR152590	Saccharomyces cerevisiae	1386037	UNKNOWN	UNDEFINED
ERR152591	Saccharomyces cerevisiae	1386038	UNKNOWN	UNDEFINED
ERR152592	Saccharomyces cerevisiae	1386039	UNKNOWN	UNDEFINED
ERR152593	Saccharomyces cerevisiae	1386040	UNKNOWN	UNDEFINED
ERR152594	Saccharomyces cerevisiae	1386041	UNKNOWN	UNDEFINED
ERR152595	Saccharomyces cerevisiae	1386042	UNKNOWN	UNDEFINED
ERR152596	Saccharomyces cerevisiae	1386043	UNKNOWN	UNDEFINED
ERR152597	Saccharomyces cerevisiae	1386044	UNKNOWN	UNDEFINED
ERR152598	Saccharomyces cerevisiae	1386045	UNKNOWN	UNDEFINED
ERR152599	Saccharomyces cerevisiae	1386046	UNKNOWN	UNDEFINED
ERR152600	Saccharomyces cerevisiae	1386047	UNKNOWN	UNDEFINED
ERR152601	Saccharomyces cerevisiae	1386048	UNKNOWN	UNDEFINED
ERR152602	Saccharomyces cerevisiae	1386049	UNKNOWN	UNDEFINED
ERR152603	Saccharomyces cerevisiae	1386050	UNKNOWN	UNDEFINED
ERR152604	Saccharomyces cerevisiae	1386051	UNKNOWN	UNDEFINED
ERR152605	Saccharomyces cerevisiae	1386052	UNKNOWN	UNDEFINED
ERR152606	Saccharomyces cerevisiae	1386053	UNKNOWN	UNDEFINED
ERR152607	Saccharomyces cerevisiae	1386054	UNKNOWN	UNDEFINED
ERR152608	Saccharomyces cerevisiae	1386055	UNKNOWN	UNDEFINED
ERR152609	Saccharomyces cerevisiae	1386056	UNKNOWN	UNDEFINED
ERR152610	Saccharomyces cerevisiae	1386057	UNKNOWN	UNDEFINED
ERR152611	Saccharomyces cerevisiae	1386058	UNKNOWN	UNDEFINED
ERR152612	Saccharomyces cerevisiae	1386059	UNKNOWN	UNDEFINED
ERR152613	Saccharomyces cerevisiae	1386060	UNKNOWN	UNDEFINED
ERR152614	Saccharomyces cerevisiae	1386061	UNKNOWN	UNDEFINED
ERR152615	Saccharomyces cerevisiae	1386062	UNKNOWN	UNDEFINED
ERR152616	Saccharomyces cerevisiae	1386063	UNKNOWN	UNDEFINED
ERR152617	Saccharomyces cerevisiae	1386064	UNKNOWN	UNDEFINED
ERR152618	Saccharomyces cerevisiae	1386065	UNKNOWN	UNDEFINED
ERR152619	Saccharomyces cerevisiae	1386066	UNKNOWN	UNDEFINED
ERR152620	Saccharomyces cerevisiae	1386067	UNKNOWN	UNDEFINED
ERR152621	Saccharomyces cerevisiae	1386068	UNKNOWN	UNDEFINED
ERR152622	Saccharomyces cerevisiae	1386069	UNKNOWN	UNDEFINED
ERR152623	Saccharomyces cerevisiae	1386070	UNKNOWN	UNDEFINED
ERR152624	Saccharomyces cerevisiae	1386071	UNKNOWN	UNDEFINED
ERR152625	Saccharomyces cerevisiae	1386072	UNKNOWN	UNDEFINED
ERR152626	Saccharomyces cerevisiae	1386073	UNKNOWN	UNDEFINED
ERR152627	Saccharomyces cerevisiae	1386074	UNKNOWN	UNDEFINED
ERR152628	Saccharomyces cerevisiae	1386075	UNKNOWN	UNDEFINED
ERR152629	Saccharomyces cerevisiae	1386076	UNKNOWN	UNDEFINED
ERR152630	Saccharomyces cerevisiae	1386077	UNKNOWN	UNDEFINED
ERR152631	Saccharomyces cerevisiae	1386078	UNKNOWN	UNDEFINED
ERR152632	Saccharomyces cerevisiae	1386079	UNKNOWN	UNDEFINED
ERR152633	Saccharomyces cerevisiae	1386080	UNKNOWN	UNDEFINED
ERR152634	Saccharomyces cerevisiae	1386081	UNKNOWN	UNDEFINED
ERR152636	Saccharomyces cerevisiae	1386083	UNKNOWN	UNDEFINED
ERR152637	Saccharomyces cerevisiae	1386084	UNKNOWN	UNDEFINED
ERR152638	Saccharomyces cerevisiae	1386085	UNKNOWN	UNDEFINED
ERR152639	Saccharomyces cerevisiae	1386086	UNKNOWN	UNDEFINED
ERR152640	Saccharomyces cerevisiae	1386087	UNKNOWN	UNDEFINED
ERR152641	Saccharomyces cerevisiae	1386088	UNKNOWN	UNDEFINED
ERR152642	Saccharomyces cerevisiae	1386089	UNKNOWN	UNDEFINED
ERR152643	Saccharomyces cerevisiae	1386090	UNKNOWN	UNDEFINED
ERR152644	Saccharomyces cerevisiae	1386091	UNKNOWN	UNDEFINED
ERR152645	Saccharomyces cerevisiae	1386092	UNKNOWN	UNDEFINED
ERR152646	Saccharomyces cerevisiae	1386093	UNKNOWN	UNDEFINED
ERR152647	Saccharomyces cerevisiae	1386094	UNKNOWN	UNDEFINED
ERR152648	Saccharomyces cerevisiae	1386095	UNKNOWN	UNDEFINED
ERR152649	Saccharomyces cerevisiae	1386096	UNKNOWN	UNDEFINED
ERR152650	Saccharomyces cerevisiae	1386097	UNKNOWN	UNDEFINED
ERR152651	Saccharomyces cerevisiae	1386098	UNKNOWN	UNDEFINED
ERR152652	Saccharomyces cerevisiae	1386099	UNKNOWN	UNDEFINED
ERR152653	Saccharomyces cerevisiae	1386100	UNKNOWN	UNDEFINED
ERR152654	Saccharomyces cerevisiae	1386101	UNKNOWN	UNDEFINED
ERR152655	Saccharomyces cerevisiae	1386102	UNKNOWN	UNDEFINED
ERR152656	Saccharomyces cerevisiae	1386103	UNKNOWN	UNDEFINED
ERR152657	Saccharomyces cerevisiae	1386104	UNKNOWN	UNDEFINED
ERR152658	Saccharomyces cerevisiae	1386105	UNKNOWN	UNDEFINED
ERR152659	Saccharomyces cerevisiae	1386106	UNKNOWN	UNDEFINED
ERR152660	Saccharomyces cerevisiae	1386107	UNKNOWN	UNDEFINED
ERR152661	Saccharomyces cerevisiae	1386108	UNKNOWN	UNDEFINED
ERR152662	Saccharomyces cerevisiae	1386109	UNKNOWN	UNDEFINED
ERR152663	Saccharomyces cerevisiae	1386110	UNKNOWN	UNDEFINED
ERR1527926	Saccharomyces cerevisiae	SX3	UNKNOWN	UNDEFINED
ERR1527927	Saccharomyces cerevisiae	YJM454_1b	UNKNOWN	UNDEFINED
ERR1527928	Saccharomyces cerevisiae	YJS4	UNKNOWN	UNDEFINED
ERR1527929	Saccharomyces cerevisiae	CLIB1071	UNKNOWN	UNDEFINED
ERR1527930	Saccharomyces cerevisiae	T73_1b	UNKNOWN	UNDEFINED
ERR1527931	Saccharomyces cerevisiae	YPS134	UNKNOWN	UNDEFINED
ERR1527932	Saccharomyces cerevisiae	HN6	UNKNOWN	UNDEFINED
ERR1527933	Saccharomyces cerevisiae	ni	UNKNOWN	UNDEFINED
ERR1527934	Saccharomyces cerevisiae	CBS7962	UNKNOWN	UNDEFINED
ERR1527935	Saccharomyces cerevisiae	CLQCA_05-006	UNKNOWN	UNDEFINED
ERR1527936	Saccharomyces cerevisiae	Dji2-2A(a)	UNKNOWN	UNDEFINED
ERR1527937	Saccharomyces cerevisiae	HE015	UNKNOWN	UNDEFINED
ERR1527938	Saccharomyces cerevisiae	CLIB324_2	UNKNOWN	UNDEFINED
ERR1527939	Saccharomyces cerevisiae	GE14S01-7B	UNKNOWN	UNDEFINED
ERR1527940	Saccharomyces cerevisiae	K12_2	UNKNOWN	UNDEFINED
ERR1527941	Saccharomyces cerevisiae	WLP570	UNKNOWN	UNDEFINED
ERR1527943	Saccharomyces cerevisiae	RP11.4.11	UNKNOWN	UNDEFINED
ERR1527944	Saccharomyces cerevisiae	3	UNKNOWN	UNDEFINED
ERR1527945	Saccharomyces cerevisiae	CECT10266	UNKNOWN	UNDEFINED
ERR1527946	Saccharomyces cerevisiae	CLIB630	UNKNOWN	UNDEFINED
ERR1729587	Saccharomyces cerevisiae	AKT001	UNKNOWN	UNDEFINED
ERR1729589	Saccharomyces cerevisiae	E43B	UNKNOWN	UNDEFINED
ERR1729591	Saccharomyces cerevisiae	E44B	UNKNOWN	UNDEFINED
ERR1729595	Saccharomyces cerevisiae	E47B	UNKNOWN	UNDEFINED
ERR1729599	Saccharomyces cerevisiae	E4B	UNKNOWN	UNDEFINED
ERR1729601	Saccharomyces cerevisiae	E50B	UNKNOWN	UNDEFINED
ERR1729605	Saccharomyces cerevisiae	E52B	UNKNOWN	UNDEFINED
ERR1729607	Saccharomyces cerevisiae	E53B	UNKNOWN	UNDEFINED
ERR1729609	Saccharomyces cerevisiae	E54B	UNKNOWN	UNDEFINED
ERR1729611	Saccharomyces cerevisiae	E55B	UNKNOWN	UNDEFINED
ERR1729613	Saccharomyces cerevisiae	E56B	UNKNOWN	UNDEFINED
ERR1729615	Saccharomyces cerevisiae	E57B	UNKNOWN	UNDEFINED
ERR1729617	Saccharomyces cerevisiae	E58B	UNKNOWN	UNDEFINED
ERR1729619	Saccharomyces cerevisiae	E59B	UNKNOWN	UNDEFINED
ERR1729621	Saccharomyces cerevisiae	E5B	UNKNOWN	UNDEFINED
ERR1729623	Saccharomyces cerevisiae	E60B	UNKNOWN	UNDEFINED
[truncated: 4,647 more rows]
